# Supplementary material for: Taxonomic review of the postica-group of Fannia Robineau-Desvoidy (Diptera, Fanniidae) from China, with the description of one new species
Source: Zookeys. 2011 Jun 24;(112):1–19. doi: 10.3897/zookeys.112.947 (PMC3187644; doi:10.3897/zookeys.112.947)
Supplement: XML Treatment for Fannia postica [file zookeys.112.947-treatment1.xml]

<!DOCTYPE tp:taxon-treatment
  PUBLIC "-//TaxonX//DTD Taxonomic Treatment Publishing DTD v0 20100105//EN" "tax-treatment-NSO.dtd">
<tp:taxon-treatment xmlns:tp="http://www.plazi.org/taxpub"><tp:treatment-meta><mixed-citation publication-type="journal"><person-group><name><surname>Wang</surname><given-names>Ming-fu</given-names></name><name><surname>Li</surname><given-names>Kai</given-names></name><name><surname>Zhang</surname><given-names>Dong</given-names></name></person-group><article-title>Taxonomic review of the <italic>postica</italic>-group of <italic>Fannia</italic> Robineau-Desvoidy (Diptera, Fanniidae) from China, with the description of one new species</article-title><source>Zookeys</source><day>24</day><month>6</month><year>2011</year><volume>2011</volume><issue>112</issue><fpage>1</fpage><lpage>19</lpage><pub-id pub-id-type="doi">10.3897/zookeys.112.947</pub-id></mixed-citation></tp:treatment-meta><tp:nomenclature><tp:taxon-name>
                        <tp:taxon-name-part taxon-name-part-type="genus">Fannia</tp:taxon-name-part>
                        <tp:taxon-name-part taxon-name-part-type="species">postica</tp:taxon-name-part>
                    </tp:taxon-name><tp:taxon-status xmlns:xlink="http://www.w3.org/1999/xlink" xlink:type="simple">-group</tp:taxon-status><tp:nomenclature-citation-list><tp:nomenclature-citation><tp:taxon-name>Fannia postica</tp:taxon-name><comment>-group: <xref ref-type="bibr" rid="B1">Chillcott, 1961</xref>: 101, 222; <xref ref-type="bibr" rid="B14">Rozkošný et al. 1997</xref>: 48.</comment></tp:nomenclature-citation></tp:nomenclature-citation-list></tp:nomenclature><tp:treatment-sec sec-type="Diagnosis"><title>Diagnosis.</title><p>Each tibia with at most one seta on each surface; mid first tarsomere usually with basal tooth-like spines or clustered hairs on ventral surface; hind femur usually with one or numerous <italic>av</italic>; hind coxa bare on posterior surface (except <italic><tp:taxon-name>Fannia discoculea</tp:taxon-name></italic> and <italic><tp:taxon-name>Fannia coculea</tp:taxon-name></italic>); lower calypter at least leaf-like, otherwise lower calypter projecting beyond upper one; <italic>pra</italic> usually 2; presutural <italic>acr</italic> usually biserial; katepisternum without ventral spines; male cercal plate longish, the median part distinctly swollen in ventral view, the median part curving anteriorly and the apex curving posteriorly in lateral view. For detailed descriptions of the adults, see <xref ref-type="bibr" rid="B1">Chillcott (1961</xref>: 124).
                    </p><p>Included species: <italic><tp:taxon-name>Fannia postica</tp:taxon-name></italic>-subgroup: <italic><tp:taxon-name>Fannia brevicauda</tp:taxon-name></italic> Chillcott, <italic><tp:taxon-name>Fannia discoculea</tp:taxon-name></italic>, <italic><tp:taxon-name>Fannia enigmata</tp:taxon-name></italic> Chillcott, <italic><tp:taxon-name>Fannia flavibasis</tp:taxon-name></italic> (Stein), <italic><tp:taxon-name>Fannia multisetosa</tp:taxon-name></italic> Chillcott, <italic><tp:taxon-name>Fannia postica</tp:taxon-name></italic>, <italic><tp:taxon-name>Fannia ringdahlana</tp:taxon-name></italic>, <italic><tp:taxon-name>Fannia sequoiae</tp:taxon-name></italic> Chillcott; <italic><tp:taxon-name>Fannia spathiophora</tp:taxon-name></italic>-subgroup: <italic><tp:taxon-name>Fannia aethiops</tp:taxon-name></italic>, <italic><tp:taxon-name>Fannia ardua</tp:taxon-name></italic>, <italic><tp:taxon-name>Fannia bigelowi</tp:taxon-name></italic> Chillcott, <italic><tp:taxon-name>Fannia brooksi</tp:taxon-name></italic> Chillcott, <italic><tp:taxon-name>Fannia coculea</tp:taxon-name></italic>, <italic><tp:taxon-name>Fannia gotlandica</tp:taxon-name></italic> Ringdahl, <italic><tp:taxon-name>Fannia nudifemorata</tp:taxon-name></italic> sp. n., <italic><tp:taxon-name>Fannia scyphocerca</tp:taxon-name></italic> Chillcott, <italic><tp:taxon-name>Fannia slovaca</tp:taxon-name></italic> Gregor &amp; Rozkošný, <italic><tp:taxon-name>Fannia spathiophora</tp:taxon-name></italic>, <italic><tp:taxon-name>Fannia stigi</tp:taxon-name></italic>, <italic><tp:taxon-name>Fannia tundrarum</tp:taxon-name></italic> Chillcott, <italic><tp:taxon-name>Fannia umbratica</tp:taxon-name></italic> Collin, <italic><tp:taxon-name>Fannia umbrosa</tp:taxon-name></italic> (Stein).
                    </p></tp:treatment-sec><tp:treatment-sec sec-type="Key to males of the known Chinese species of the Fannia postica-group"><title>Key to males of the known Chinese species of the <italic><tp:taxon-name>Fannia postica</tp:taxon-name></italic>-group</title><table-wrap content-type="key" position="anchor" orientation="portrait"><table><tbody><tr><td rowspan="1" colspan="1">1</td><td rowspan="1" colspan="1">Hind femur at least with 2 <italic>av</italic> in distal half (<italic>postica</italic>-subgroup)
                                    </td><td rowspan="1" colspan="1">2</td></tr><tr><td rowspan="1" colspan="1">–</td><td rowspan="1" colspan="1">Hind femur only with 1 <italic>av</italic> in distal half (<italic>spathiophora</italic>-subgroup)
                                    </td><td rowspan="1" colspan="1">4</td></tr><tr><td rowspan="1" colspan="1">2</td><td rowspan="1" colspan="1"><italic>Pra</italic> 2; hind coxa bare on posterior surface
                                    </td><td rowspan="1" colspan="1">3</td></tr><tr><td rowspan="1" colspan="1">–</td><td rowspan="1" colspan="1"><italic>Pra</italic> 1; hind coxa with hairs on posterior surface
                                    </td><td rowspan="1" colspan="1"><italic><tp:taxon-name>Fannia discoculea</tp:taxon-name></italic></td></tr><tr><td rowspan="1" colspan="1">3</td><td rowspan="1" colspan="1">Mid first tarsomere with basal tooth-like spines on ventral surface; hind femur only with 2 <italic>av</italic> in distal half; calypters blackish
                                    </td><td rowspan="1" colspan="1"><italic><tp:taxon-name>Fannia ringdahlana</tp:taxon-name></italic></td></tr><tr><td rowspan="1" colspan="1">–</td><td rowspan="1" colspan="1">Mid first tarsomere without basal tooth-like spines on ventral surface; hind femur with 4–6 <italic>av</italic> in distal half; calypters yellow
                                    </td><td rowspan="1" colspan="1"><italic><tp:taxon-name>Fannia postica</tp:taxon-name></italic></td></tr><tr><td rowspan="1" colspan="1">4</td><td rowspan="1" colspan="1">Hind coxa bare on posterior surface</td><td rowspan="1" colspan="1">5</td></tr><tr><td rowspan="1" colspan="1">–</td><td rowspan="1" colspan="1">Hind coxa with hairs on posterior surface; <italic>pra</italic> 2 (rarely 3); frontal setae 7–9; mid first tarsomere with basal tooth-like spines on ventral surface
                                    </td><td rowspan="1" colspan="1"><italic><tp:taxon-name>Fannia coculea</tp:taxon-name></italic></td></tr><tr><td rowspan="1" colspan="1">5</td><td rowspan="1" colspan="1">Fore tibia with 7–9 long and fine <italic>pv</italic> hairs
                                    </td><td rowspan="1" colspan="1"><italic><tp:taxon-name>Fannia spathiophora</tp:taxon-name></italic></td></tr><tr><td rowspan="1" colspan="1">–</td><td rowspan="1" colspan="1">Fore tibia without such hairs</td><td rowspan="1" colspan="1">6</td></tr><tr><td rowspan="1" colspan="1">6</td><td rowspan="1" colspan="1">Hind femur with <italic>pv</italic> in distal 1/3
                                    </td><td rowspan="1" colspan="1">7</td></tr><tr><td rowspan="1" colspan="1">–</td><td rowspan="1" colspan="1">Hind femur without distinct <italic>pv</italic> in distal 1/3; haltere dark brown
                                    </td><td rowspan="1" colspan="1"><italic><tp:taxon-name>Fannia nudifemorata</tp:taxon-name></italic></td></tr><tr><td rowspan="1" colspan="1">7</td><td rowspan="1" colspan="1">Hind femur with 4 or 5 <italic>pv</italic> in distal half
                                    </td><td rowspan="1" colspan="1">8</td></tr><tr><td rowspan="1" colspan="1">–</td><td rowspan="1" colspan="1">Hind femur only with 2 or 3 <italic>pv</italic> in distal half; abdominal tergites 2–4 each with a median black stripe
                                    </td><td rowspan="1" colspan="1"><italic><tp:taxon-name>Fannia aethiops</tp:taxon-name></italic></td></tr><tr><td rowspan="1" colspan="1">8</td><td rowspan="1" colspan="1">The median part of frons about as wide as anterior ocellus; frontal setae 6; each abdominal tergite with a triangular mark</td><td rowspan="1" colspan="1"><italic><tp:taxon-name>Fannia ardua</tp:taxon-name></italic></td></tr><tr><td rowspan="1" colspan="1">–</td><td rowspan="1" colspan="1">The median part of frons about 2.5 times as wide as anterior ocellus; frontal setae 8 or 9; each abdominal tergite with a median black stripe</td><td rowspan="1" colspan="1"><italic><tp:taxon-name>Fannia stigi</tp:taxon-name></italic></td></tr></tbody></table></table-wrap></tp:treatment-sec><ref-list><ref id="B1"><mixed-citation xmlns:xlink="http://www.w3.org/1999/xlink" xlink:type="simple"><person-group><name name-style="western"><surname>Chillcott</surname><given-names>JG</given-names></name></person-group> (<year>1961</year>)<article-title> A revision of the Nearctic species of Fanniinae (Diptera: Muscidae).</article-title><source>Canadian Entomologist Supplement</source><volume>14</volume> (<issue>1960</issue>):<fpage>1</fpage>-<lpage>295</lpage>.</mixed-citation></ref><ref id="B14"><mixed-citation xmlns:xlink="http://www.w3.org/1999/xlink" xlink:type="simple"><person-group><name name-style="western"><surname>Rozkošný</surname><given-names>R</given-names></name><name name-style="western"><surname>Gregor</surname><given-names>F</given-names></name><name name-style="western"><surname>Pont</surname><given-names>AC</given-names></name></person-group> (<year>1997</year>)<article-title> The European Fanniidae (Diptera).</article-title><source>Acta Scientiarum naturalium Academiae scientiarum Bohemicae-Brno</source><volume>31</volume>:<fpage>1</fpage>-<lpage>80</lpage>.</mixed-citation></ref></ref-list></tp:taxon-treatment>
