# Supplementary material for: Taxonomic review of the postica-group of Fannia Robineau-Desvoidy (Diptera, Fanniidae) from China, with the description of one new species
Source: Zookeys. 2011 Jun 24;(112):1–19. doi: 10.3897/zookeys.112.947 (PMC3187644; doi:10.3897/zookeys.112.947)
Supplement: XML Treatment for Fannia discoculea [file zookeys.112.947-treatment2.xml]

<!DOCTYPE tp:taxon-treatment
  PUBLIC "-//TaxonX//DTD Taxonomic Treatment Publishing DTD v0 20100105//EN" "tax-treatment-NSO.dtd">
<tp:taxon-treatment xmlns:tp="http://www.plazi.org/taxpub"><tp:treatment-meta><mixed-citation publication-type="journal"><person-group><name><surname>Wang</surname><given-names>Ming-fu</given-names></name><name><surname>Li</surname><given-names>Kai</given-names></name><name><surname>Zhang</surname><given-names>Dong</given-names></name></person-group><article-title>Taxonomic review of the <italic>postica</italic>-group of <italic>Fannia</italic> Robineau-Desvoidy (Diptera, Fanniidae) from China, with the description of one new species</article-title><source>Zookeys</source><day>24</day><month>6</month><year>2011</year><volume>2011</volume><issue>112</issue><fpage>1</fpage><lpage>19</lpage><pub-id pub-id-type="doi">10.3897/zookeys.112.947</pub-id></mixed-citation></tp:treatment-meta><tp:nomenclature><tp:taxon-name>
                            <tp:taxon-name-part taxon-name-part-type="genus">Fannia</tp:taxon-name-part>
                            <tp:taxon-name-part taxon-name-part-type="species">discoculea</tp:taxon-name-part>
                            <object-id xmlns:xlink="http://www.w3.org/1999/xlink" xlink:type="simple">http://species-id.net/wiki/Fannia_discoculea</object-id>
                        </tp:taxon-name><tp:taxon-authority>Xue in Xue &amp; Wang, 1998</tp:taxon-authority><xref ref-type="fig" rid="F1">Figs 1–3</xref><tp:nomenclature-citation-list><tp:nomenclature-citation><tp:taxon-name>Fannia discoculea</tp:taxon-name><comment>Xue in <xref ref-type="bibr" rid="B24">Xue and Wang 1998</xref>: 822–824; <xref ref-type="bibr" rid="B21">Wang and Xue 2002</xref>: 56; <xref ref-type="bibr" rid="B17">Su and Wang 2004</xref>: 111.</comment></tp:nomenclature-citation></tp:nomenclature-citation-list></tp:nomenclature><tp:treatment-sec sec-type="Description"><title>Description.</title><p>MALE.Body length 3.5 mm. Eye bare; fronto-orbital plate and parafacial with greyish-white pruinosity; the median part of frons about 1.5 times as wide as anterior ocellus, fronto-orbital plate adjoined in upper half, frontal setae 5, situated in the lower 2/3 of frons, orbital setae absent; parafacial bare and narrow, about half as wide as postpedicel width at middle part; antenna black, postpedicel 1.5 times as long as wide, arista black, distinctly swollen in basal 1/4, haired, the longest hair about equal to aristal base; epistoma not projecting beyond vibrissal angle, vibrissal angle behind frontal angle in profile; gena and genal dilation with black hairs, upper margin of gena without upcurved setae; proboscis short, prementum slightly shining, with greyish-brown pruinosity, palpus black, slightly longer than prementum. Thorax ground-colour black, with thin greyish-brown pruinosity, scutum without stripes; presutural <italic>acr</italic> biserial, only prescutellar pairs slightly stout, <italic>dc</italic> 2+3, <italic>ia</italic> 0+2, <italic>pra</italic> 1, notopleuron without setulae; basisternum, proepisternum, anepimeron, meron and katepimeron bare; katepisternal setae 1:1, katepisternum without ventral spines; calypters yellowish, lower one slightly projecting beyond upper one. Wing brownish; costal spine inconspicuous; vein Sc curved bow-like; node of Rs bare on ventral and dorsal surfaces; crossveins without obvious cloud; haltere yellow. Legs entirely black; fore tibia without <italic>ad</italic> and median <italic>p</italic>; mid coxa without any hooked spines or spine-like setae on lower and outer margins, mid femur with 15 <italic>av</italic>, becoming gradually shorter towards apex, <italic>pv</italic> row distinct in basal 2/3, <italic>p</italic> row stout in distal part, mid tibia slightly swollen in distal part, with 1 <italic>ad</italic>, 1 <italic>pd</italic> and numerous hairs on ventral surface, the longest one about equal to mid tibia width, mid first tarsomere without basal tooth-like spines on ventral surface, only with a cluster of hairs; hind coxa with hairs on posterior surface, hind femur with 5 <italic>av</italic> and 2 <italic>ad</italic> in distal half, 2 long <italic>pv</italic> in distal 1/4, the longer one slightly longer than hind femoral width, hind tibia with 1 <italic>av</italic>, 1 <italic>ad</italic> and 1 <italic>d</italic>. Abdomen oval, depressed and flattened, ground-colour black, with thin greyish-brown pollinosity; syntergite 1+2 to tergite 4 each with a black triangular mark at middle; sternite 1 with hairs, sternite<!--PageBreak--> 5 broad; cercal plate straight in apex, bare on ventral surface, median part distinctly broad; bacilloform process U-shaped in ventral view, ring-like in lateral view.
                        </p></tp:treatment-sec><tp:treatment-sec sec-type="Material examined"><title>Material examined.</title><p>Holotype ♂: China: Xinjiang: Jakesi, <named-content xmlns:xlink="http://www.w3.org/1999/xlink" content-type="dwc:verbatimCoordinates" xlink:type="simple">43°49’12”N, 81°07’12”E</named-content>, 6.VIII.1957, Coll. G. Wang.
                        </p></tp:treatment-sec><tp:treatment-sec sec-type="Distribution"><title>Distribution.</title><p>China (Xinjiang).</p><fig id="F1" position="float" orientation="portrait"><label>Figures 1–3.</label><caption><p><italic><tp:taxon-name>Fannia discoculea</tp:taxon-name></italic> Xue, 1998 (male) <bold>1</bold> terminalia, ventral view <bold>2</bold> terminalia, lateral view 3 sternite 5.</p></caption><graphic xmlns:xlink="http://www.w3.org/1999/xlink" xlink:href="ZooKeys-112-001-g001.jpg" position="float" orientation="portrait" xlink:type="simple"/></fig></tp:treatment-sec><ref-list><ref id="B24"><mixed-citation xmlns:xlink="http://www.w3.org/1999/xlink" xlink:type="simple"><person-group><name name-style="western"><surname>Xue</surname><given-names>WQ</given-names></name><name name-style="western"><surname>Wang</surname><given-names>MF</given-names></name></person-group> (<year>1998</year>)<article-title> Fanniidae.</article-title> In: <person-group><name name-style="western"><surname>Xue</surname><given-names>WQ</given-names></name><name name-style="western"><surname>Chao</surname><given-names>CM</given-names></name></person-group> (<role>Eds</role>) <source>Flies of China. Volume1.</source><publisher-name>Liaoning Science and Technology Press</publisher-name>, <publisher-loc>Shenyang</publisher-loc>, <fpage>809</fpage>–<lpage>835</lpage>.</mixed-citation></ref><ref id="B21"><mixed-citation xmlns:xlink="http://www.w3.org/1999/xlink" xlink:type="simple"><person-group><name name-style="western"><surname>Wang</surname><given-names>MF</given-names></name><name name-style="western"><surname>Xue</surname><given-names>WQ</given-names></name></person-group> (<year>2002</year>)<article-title> Taxonomic study on Fanniidae of China (Diptera: Cyclorrhapha).</article-title> In: <person-group><name name-style="western"><surname>Li</surname><given-names>DM</given-names></name><name name-style="western"><surname>Kang</surname><given-names>L</given-names></name><name name-style="western"><surname>Wu</surname><given-names>JW</given-names></name></person-group> (<role>Eds</role>) <source>Innovation and Development in Entomology.</source><publisher-name>Science and Technology Press of China</publisher-name>, <publisher-loc>Beijing</publisher-loc>, <fpage>54</fpage>–<lpage>59</lpage>.</mixed-citation></ref><ref id="B17"><mixed-citation xmlns:xlink="http://www.w3.org/1999/xlink" xlink:type="simple"><person-group><name name-style="western"><surname>Su</surname><given-names>LX</given-names></name><name name-style="western"><surname>Wang</surname><given-names>MF</given-names></name></person-group> (<year>2004</year>)<article-title> Studies on classification of the genus <italic>Fannia</italic> in China (Diptera: Fanniidae).</article-title><source>Chinese Journal of Vector Biology and Control</source><volume>15</volume> (<issue>2</issue>):<fpage>110</fpage>-<lpage>112</lpage>.</mixed-citation></ref></ref-list></tp:taxon-treatment>
