# Supplementary material for: Taxonomic review of the postica-group of Fannia Robineau-Desvoidy (Diptera, Fanniidae) from China, with the description of one new species
Source: Zookeys. 2011 Jun 24;(112):1–19. doi: 10.3897/zookeys.112.947 (PMC3187644; doi:10.3897/zookeys.112.947)
Supplement: XML Treatment for Fannia postica [file zookeys.112.947-treatment3.xml]

<!DOCTYPE tp:taxon-treatment
  PUBLIC "-//TaxonX//DTD Taxonomic Treatment Publishing DTD v0 20100105//EN" "tax-treatment-NSO.dtd">
<tp:taxon-treatment xmlns:tp="http://www.plazi.org/taxpub"><tp:treatment-meta><mixed-citation publication-type="journal"><person-group><name><surname>Wang</surname><given-names>Ming-fu</given-names></name><name><surname>Li</surname><given-names>Kai</given-names></name><name><surname>Zhang</surname><given-names>Dong</given-names></name></person-group><article-title>Taxonomic review of the <italic>postica</italic>-group of <italic>Fannia</italic> Robineau-Desvoidy (Diptera, Fanniidae) from China, with the description of one new species</article-title><source>Zookeys</source><day>24</day><month>6</month><year>2011</year><volume>2011</volume><issue>112</issue><fpage>1</fpage><lpage>19</lpage><pub-id pub-id-type="doi">10.3897/zookeys.112.947</pub-id></mixed-citation></tp:treatment-meta><tp:nomenclature><tp:taxon-name>
                            <tp:taxon-name-part taxon-name-part-type="genus">Fannia</tp:taxon-name-part>
                            <tp:taxon-name-part taxon-name-part-type="species">postica</tp:taxon-name-part>
                            <object-id xmlns:xlink="http://www.w3.org/1999/xlink" xlink:type="simple">http://species-id.net/wiki/Fannia_postica</object-id>
                        </tp:taxon-name><tp:taxon-authority>(Stein, 1895)</tp:taxon-authority><xref ref-type="fig" rid="F2">Figs 4–6</xref><tp:nomenclature-citation-list><tp:nomenclature-citation><tp:taxon-name>Homalomyia postica</tp:taxon-name><comment><xref ref-type="bibr" rid="B15">Stein 1895</xref>: 89.</comment></tp:nomenclature-citation><tp:nomenclature-citation><tp:taxon-name>Fannia postica</tp:taxon-name><comment>(Stein): <xref ref-type="bibr" rid="B6">Hennig 1955</xref>: 72; <xref ref-type="bibr" rid="B1">Chillcott 1961</xref>: 103; <xref ref-type="bibr" rid="B12">Pont 1986</xref>: 53; <xref ref-type="bibr" rid="B24">Xue and Wang 1998</xref>: 819; <xref ref-type="bibr" rid="B21">Wang and Xue 2002</xref>: 57; <xref ref-type="bibr" rid="B17">Su and Wang 2004</xref>: 111; <xref ref-type="bibr" rid="B18">Wang et al. 2006</xref>: 555.</comment></tp:nomenclature-citation></tp:nomenclature-citation-list></tp:nomenclature><tp:treatment-sec sec-type="Description"><title>Description.</title><p>MALE. Body length 4.0 mm. Eye bare, facets slightly enlarged on anterior margin in upper part; fronto-orbital plate, parafacial and gena with densely grey pruinosity; the median part of frons about 1.5 times as wide as anterior ocellus, as wide as 2/3 of postpedicel, frontal vitta black, linear at middle, frontal setae 6 or 7, situated in the lower 3/4 of frons, orbital setae absent; postocular setulae short, in one row, regularly placed; parafacial bare, about half as wide as postpedicel width at middle; antenna black, postpedicel 2.0 times as long as wide, arista black, distinctly swollen in basal part, ciliated, the longest hair about equal to aristal base; epistoma not projecting beyond vibrissal angle, vibrissal angle behind frontal angle in profile; gena and genal dilation with black hairs; genal height about 1/10 of eye height, upper margin of gena without upcurved se<!--PageBreak-->tae; proboscis short, prementum with thin greyish-yellow pruinosity, its length 1.8–2.0 times as long as its width, palpus black, claviform, about as long as prementum. Thorax ground-colour black, with dark brown pruinosity, scutum without stripes; presutural <italic>acr</italic> biserial, only prescutellar pairs slightly stout, the distance between two <italic>acr</italic> rows slightly narrower than the distance between <italic>acr</italic> row and <italic>dc</italic> row, <italic>dc</italic> 2+3, <italic>ia</italic> 0+2, <italic>pra</italic> 2, the anterior one about 1/2 length of posterior notopleural seta, notopleuron without setulae; basisternum, proepisternum, anepimeron, meron and katepimeron bare; katepisternal setae 1:1, katepisternum without ventral spines; anterior spiracles yellowish, the posterior ones brownish-yellow; calypters yellow, lower one slightly projecting beyond upper one. Wing brownish; veins brown, tegula dark brown, basicosta brownish-yellow, costal spine inconspicuous; vein Sc curved bow-like; node of Rs bare on ventral and dorsal surfaces; veins R4+5 and M parallel to each other distally; crossveins without obvious cloud; haltere brownish-yellow. Legs entirely black; fore tibia without median <italic>p</italic>, fore first tarsomere with 2 or 3 longish basal setae on ventral surface; mid coxa without any hooked spines or spine-like setae on lower and outer margins, mid femur with sparse and long <italic>av</italic> row in basal half, becoming gradually shorter towards apex, comb-like in basal 1/3, <italic>pv</italic> row complete, becoming gradually shorter towards apex, <italic>p</italic> row complete, mid tibia swollen in distal half, with 1 <italic>ad</italic> and 1 <italic>pd</italic> in distal half, with numerous hairs on ventral surface, the longest ones about 3/4 of mid tibia width, mid first tarsomere without basal tooth-like spines on ventral surface; hind coxa bare on posterior surface, hind femur with short <italic>av</italic> row in basal half, becoming gradually longer towards apex, 4–6 long and stout <italic>av</italic> in distal half, <italic>pv</italic> row inconspicuous in basal half, 4 or 5 stout <italic>pv</italic> in distal half, hind tibia with 1 median <italic>av</italic>, 1 <italic>ad</italic> and 1 <italic>d</italic>. Abdomen oval, depressed and flattened, ground-colour black, with greyish-brown pollinosity; syntergite 1+2 to tergite 4 each with dark triangular mark at middle, tergite 5 only with narrow stripe at middle; sternite 1 bare.<!--PageBreak-->
                        </p></tp:treatment-sec><tp:treatment-sec sec-type="Material examined"><title>Material examined.</title><p>China: Heilongjiang: 2 ♂, Xilinji, <named-content xmlns:xlink="http://www.w3.org/1999/xlink" content-type="dwc:verbatimCoordinates" xlink:type="simple">53°28'48"N, 122°22'12"E</named-content>, 19.VI.1986, Coll. C.Y. Cui.
                        </p></tp:treatment-sec><tp:treatment-sec sec-type="Distribution"><title>Distribution.</title><p>China (Heilongjiang), Europe, North America.</p><fig id="F2" position="float" orientation="portrait"><label>Figures 4–6.</label><caption><p><italic><tp:taxon-name>Fannia postica</tp:taxon-name></italic> (Stein,1895) (male) <bold>4</bold> terminalia, ventral view <bold>5</bold> terminalia, lateral view 6 sternite 5, scale bar = 0.25mm.</p></caption><graphic xmlns:xlink="http://www.w3.org/1999/xlink" xlink:href="ZooKeys-112-001-g002.jpg" position="float" orientation="portrait" xlink:type="simple"/></fig></tp:treatment-sec><ref-list><ref id="B15"><mixed-citation xmlns:xlink="http://www.w3.org/1999/xlink" xlink:type="simple"><person-group><name name-style="western"><surname>Stein</surname><given-names>P</given-names></name></person-group> (<year>1895</year>)<article-title> Die Anthomyidengruppe <italic>Homalomyia</italic> nebst ihren Gattungen und Arten.</article-title><source>Berliner entomologische Zeitschrift</source><volume>40</volume>: <lpage>89</lpage>.</mixed-citation></ref><ref id="B6"><mixed-citation xmlns:xlink="http://www.w3.org/1999/xlink" xlink:type="simple"><person-group><name name-style="western"><surname>Hennig</surname><given-names>W</given-names></name></person-group> (<year>1955</year>)<article-title> Muscidae.</article-title> In: <person-group><name name-style="western"><surname>Lindner</surname><given-names>E</given-names></name></person-group> (<role>Ed</role>) <source>Die Fliegen der Palaearktischen Region, 63b (part).</source><publisher-name>Schweizerbart</publisher-name>, <publisher-loc>Stuttgart</publisher-loc>, <fpage>1</fpage>–<lpage>99</lpage>.</mixed-citation></ref><ref id="B1"><mixed-citation xmlns:xlink="http://www.w3.org/1999/xlink" xlink:type="simple"><person-group><name name-style="western"><surname>Chillcott</surname><given-names>JG</given-names></name></person-group> (<year>1961</year>)<article-title> A revision of the Nearctic species of Fanniinae (Diptera: Muscidae).</article-title><source>Canadian Entomologist Supplement</source><volume>14</volume> (<issue>1960</issue>):<fpage>1</fpage>-<lpage>295</lpage>.</mixed-citation></ref><ref id="B12"><mixed-citation xmlns:xlink="http://www.w3.org/1999/xlink" xlink:type="simple"><person-group><name name-style="western"><surname>Pont</surname><given-names>AC</given-names></name></person-group> (<year>1986</year>)<article-title> Family Fanniidae.</article-title> In: <person-group><name name-style="western"><surname>Soós</surname><given-names>Á</given-names></name><name name-style="western"><surname>Papp</surname><given-names>L</given-names></name></person-group> (<role>Eds</role>) <source>Catalogue of Palaearctic Diptera. Volume 11. Scathophagidae–Hypodermatidae.</source><publisher-name>Akadémiai Kiadó</publisher-name>, <publisher-loc>Budapest</publisher-loc>, <fpage>41</fpage>–<lpage>57</lpage>.</mixed-citation></ref><ref id="B24"><mixed-citation xmlns:xlink="http://www.w3.org/1999/xlink" xlink:type="simple"><person-group><name name-style="western"><surname>Xue</surname><given-names>WQ</given-names></name><name name-style="western"><surname>Wang</surname><given-names>MF</given-names></name></person-group> (<year>1998</year>)<article-title> Fanniidae.</article-title> In: <person-group><name name-style="western"><surname>Xue</surname><given-names>WQ</given-names></name><name name-style="western"><surname>Chao</surname><given-names>CM</given-names></name></person-group> (<role>Eds</role>) <source>Flies of China. Volume1.</source><publisher-name>Liaoning Science and Technology Press</publisher-name>, <publisher-loc>Shenyang</publisher-loc>, <fpage>809</fpage>–<lpage>835</lpage>.</mixed-citation></ref><ref id="B21"><mixed-citation xmlns:xlink="http://www.w3.org/1999/xlink" xlink:type="simple"><person-group><name name-style="western"><surname>Wang</surname><given-names>MF</given-names></name><name name-style="western"><surname>Xue</surname><given-names>WQ</given-names></name></person-group> (<year>2002</year>)<article-title> Taxonomic study on Fanniidae of China (Diptera: Cyclorrhapha).</article-title> In: <person-group><name name-style="western"><surname>Li</surname><given-names>DM</given-names></name><name name-style="western"><surname>Kang</surname><given-names>L</given-names></name><name name-style="western"><surname>Wu</surname><given-names>JW</given-names></name></person-group> (<role>Eds</role>) <source>Innovation and Development in Entomology.</source><publisher-name>Science and Technology Press of China</publisher-name>, <publisher-loc>Beijing</publisher-loc>, <fpage>54</fpage>–<lpage>59</lpage>.</mixed-citation></ref><ref id="B17"><mixed-citation xmlns:xlink="http://www.w3.org/1999/xlink" xlink:type="simple"><person-group><name name-style="western"><surname>Su</surname><given-names>LX</given-names></name><name name-style="western"><surname>Wang</surname><given-names>MF</given-names></name></person-group> (<year>2004</year>)<article-title> Studies on classification of the genus <italic>Fannia</italic> in China (Diptera: Fanniidae).</article-title><source>Chinese Journal of Vector Biology and Control</source><volume>15</volume> (<issue>2</issue>):<fpage>110</fpage>-<lpage>112</lpage>.</mixed-citation></ref><ref id="B18"><mixed-citation xmlns:xlink="http://www.w3.org/1999/xlink" xlink:type="simple"><person-group><name name-style="western"><surname>Wang</surname><given-names>BF</given-names></name><name name-style="western"><surname>Wang</surname><given-names>MF</given-names></name><name name-style="western"><surname>Xue</surname><given-names>WQ</given-names></name></person-group> (<year>2006</year>)<article-title>, Studies on fauna of Fanniidae in Dongbei region of China.</article-title><source>Chinese Journal of Pest Control</source><volume>22</volume> (<issue>8</issue>):<fpage>554</fpage>-<lpage>557</lpage>.</mixed-citation></ref></ref-list></tp:taxon-treatment>
