# Supplementary material for: Taxonomic review of the postica-group of Fannia Robineau-Desvoidy (Diptera, Fanniidae) from China, with the description of one new species
Source: Zookeys. 2011 Jun 24;(112):1–19. doi: 10.3897/zookeys.112.947 (PMC3187644; doi:10.3897/zookeys.112.947)
Supplement: XML Treatment for Fannia ringdahlana [file zookeys.112.947-treatment4.xml]

<!DOCTYPE tp:taxon-treatment
  PUBLIC "-//TaxonX//DTD Taxonomic Treatment Publishing DTD v0 20100105//EN" "tax-treatment-NSO.dtd">
<tp:taxon-treatment xmlns:tp="http://www.plazi.org/taxpub"><tp:treatment-meta><mixed-citation publication-type="journal"><person-group><name><surname>Wang</surname><given-names>Ming-fu</given-names></name><name><surname>Li</surname><given-names>Kai</given-names></name><name><surname>Zhang</surname><given-names>Dong</given-names></name></person-group><article-title>Taxonomic review of the <italic>postica</italic>-group of <italic>Fannia</italic> Robineau-Desvoidy (Diptera, Fanniidae) from China, with the description of one new species</article-title><source>Zookeys</source><day>24</day><month>6</month><year>2011</year><volume>2011</volume><issue>112</issue><fpage>1</fpage><lpage>19</lpage><pub-id pub-id-type="doi">10.3897/zookeys.112.947</pub-id></mixed-citation></tp:treatment-meta><tp:nomenclature><tp:taxon-name>
                            <tp:taxon-name-part taxon-name-part-type="genus">Fannia</tp:taxon-name-part>
                            <tp:taxon-name-part taxon-name-part-type="species">ringdahlana</tp:taxon-name-part>
                            <object-id xmlns:xlink="http://www.w3.org/1999/xlink" xlink:type="simple">http://species-id.net/wiki/Fannia_ringdahlana</object-id>
                        </tp:taxon-name><tp:taxon-authority>Collin, 1939</tp:taxon-authority><xref ref-type="fig" rid="F3">Figs 7–9</xref><tp:nomenclature-citation-list><tp:nomenclature-citation><tp:taxon-name>Fannia.ringdahlana</tp:taxon-name><comment><xref ref-type="bibr" rid="B2">Collin 1939</xref>: 14; <xref ref-type="bibr" rid="B10">Nishida 1975</xref>: 378; <xref ref-type="bibr" rid="B4">Fan 1992</xref>: 216; <xref ref-type="bibr" rid="B24">Xue and Wang 1998</xref>: 815; <xref ref-type="bibr" rid="B21">Wang and Xue 2002</xref>: 57; <xref ref-type="bibr" rid="B17">Su and Wang 2004</xref>: 112; <xref ref-type="bibr" rid="B23">Wu and Wang 2002</xref>: 563; <xref ref-type="bibr" rid="B22">Wang et al. 2004</xref>: 34; <xref ref-type="bibr" rid="B18">Wang et al. 2006</xref>: 555.</comment></tp:nomenclature-citation></tp:nomenclature-citation-list></tp:nomenclature><tp:treatment-sec sec-type="Description"><title>Description.</title><p>MALE. Body length 4.0–4.8 mm. Eye with short and brownish hairs, facets slightly enlarged on anterior margin in upper part; fronto-orbital plate with brownish-grey pruinosity in upper half, lower half of fronto-orbital plate and parafacial with densely silvery-grey pruinosity; the median part of frons about 1.5 times as wide as anterior ocellus, 2/3 as wide as postpedicel, frontal vitta black, linear at middle part, frontal setae 11 or 12, nearly reaching ocellar triangle, orbital setae absent; postocular setulae in one row, 4 or 5 ones long and fine in vertex, anteriorly curved, others short, regularly placed; parafacial bare, about1/2 as wide as postpedicel width at middle part; antenna black, postpedicel about 1.5 times as long as wide, arista black, distinctly swollen in basal 1/3, ciliated, the longest hairs slightly shorter than aristal base; epistoma not projecting beyond vibrissal angle, vibrissal angle behind frontal angle in profile; gena and genal dilation with black hairs; genal height about 1/10 of eye height, upper margin of gena without upcurved setae; proboscis short, prementum slightly shining, with thin greyish-yellow pruinosity, its length 1.5 times as long as its width, palpus black, claviform, slightly longer than prementum. Thorax ground-colour black, with dark brown pruinosity, scutum without stripes; presutural <italic>acr</italic> biserial, only prescutellar pairs slightly stout, the distance between two <italic>acr</italic> rows slightly narrower than the distance between <italic>acr</italic> row and <italic>dc</italic> row, <italic>dc</italic> 2+3, <italic>ia</italic> 0+2, <italic>pra</italic> 2, the anterior one about 3/5 of the length of posterior notopleural seta, notopleuron without setulae; basisternum, proepisternum, anepimeron, meron and katepimeron bare; katepisternal setae 1:1, katepisternum without ventral spines; spiracles dark brown; calypters dark brown, blackish-brown on the margin, lower one slightly projecting beyond upper one. Wing dark brown; veins dark brown, tegula black, basicosta dark brown, costal spine inconspicuous; vein Sc curved bow-like; node of Rs bare on ventral and dorsal surfaces; veins R4+5 and M conspicuously close to each other distally; crossveins without obvious cloud; haltere blackish-brown in base and apex, median part brown. Legs entirely black; fore tibia without <italic>ad</italic> and median <italic>p</italic>, fore first tarsomere with 2 or 3 longish basal setae on ventral surface; mid coxa without any hooked spines or spine-like setae on lower and outer margins, mid femur with sparse and long <italic>av</italic> row in basal half, becoming gradually shorter and denser towards apex, comb-like in basal 1/3, <italic>pv</italic> row complete, long and stout, slightly biserial at middle part, mid tibia distinctly swollen <!--PageBreak-->in distal half, with 1 <italic>ad</italic> and 1 <italic>pd</italic> in distal half, with numerous hairs on ventral surface, the longest one about 4/5 of mid tibia width, mid first tarsomere with basal tooth-like spines on ventral surface; hind coxa bare on posterior surface, hind femur with 2 <italic>av</italic> in subapical, 5 <italic>ad</italic> and 2 <italic>d</italic> in distal 1/3, <italic>p</italic> row seta-like in basal half, becoming gradually longer towards apex, 7 or 8 <italic>pv</italic> in distal 1/3, hind tibia with 1 <italic>av</italic>, 1 <italic>ad</italic>, 1 submedian <italic>d</italic> and 1 apical <italic>d</italic>, with numerous erect median setae on posterior surface. Abdomen long, depressed and flattened, ground-colour black, with densely brownish-grey pollinosity; syntergite 1+2 to tergite 4 each with a large triangular mark at middle, tergite 5 with a dark median stripe in basal half, the setae long and stout on the lateral margin of each tergite; sternite 1 with 1–3 fine and long setae on each lateral margin.
                        </p></tp:treatment-sec><tp:treatment-sec sec-type="Material examined"><title>Material examined.</title><p>China: Yunnan: 5 ♂, Xianggelila, Bitahai, <named-content xmlns:xlink="http://www.w3.org/1999/xlink" content-type="dwc:verbatimCoordinates" xlink:type="simple">27°48'00"N, 99°54'00"E</named-content>, 3700m, 2.VII.2006, Coll. M.F. Wang; 1 ♂, same locality and time, Coll. B.F. Wang; 5 ♂, same locality and time, Coll. L. Chang; 1 ♂, Deqin, Mt. Meili, <named-content xmlns:xlink="http://www.w3.org/1999/xlink" content-type="dwc:verbatimCoordinates" xlink:type="simple">28°29'24"N, 98°55'48"E</named-content>, 4000–4200m, 2.VII.2006, Coll. Y. Wang. Shanxi: 1 ♂, Ningwu, Mt. Luya, <named-content xmlns:xlink="http://www.w3.org/1999/xlink" content-type="dwc:verbatimCoordinates" xlink:type="simple">38°43'48"N, 111°55'48"E</named-content>, 12.VI.1987, Coll. M.F. Wang. Jilin: 2 ♂, Mt. Changbai, <named-content xmlns:xlink="http://www.w3.org/1999/xlink" content-type="dwc:verbatimCoordinates" xlink:type="simple">42°19'48"N, 127°16'12"E</named-content>, 18.VII.1988; 2 ♂, Mt. Changbai, Xiaotianchi, <named-content xmlns:xlink="http://www.w3.org/1999/xlink" content-type="dwc:verbatimCoordinates" xlink:type="simple">42°34'48"N, 128°18'00"E</named-content>, 25.VII.1982, Coll. L.Y. Gao. Sichuan: 1 ♂, Daocheng, Kasi, <named-content xmlns:xlink="http://www.w3.org/1999/xlink" content-type="dwc:verbatimCoordinates" xlink:type="simple">29°2'24"N, 100°18'36"E</named-content>, 2750–3000m, 12.VII.2006, Coll. C.T. Zhang; 9 ♂, Jiuzaigou, <named-content xmlns:xlink="http://www.w3.org/1999/xlink" content-type="dwc:verbatimCoordinates" xlink:type="simple">33°15'36"N, 103°54'36"E</named-content>, 2800m, 3.VI.2006, Coll. D. Wang; 3 ♂, same locality, 2.VI.2006, Coll. D. Jing; 2 ♂, same locality, 1.VI.2006, Coll. Y. Zhu.
                        </p></tp:treatment-sec><tp:treatment-sec sec-type="Distribution"><title>Distribution.</title><p>China (Shanxi, Jilin, Sichuan, Yunnan, Taiwan), Japan, Europe.<!--PageBreak--></p><fig id="F3" position="float" orientation="portrait"><label>Figures 7–9.</label><caption><p><italic><tp:taxon-name>Fannia ringdahlana</tp:taxon-name></italic> Collin, 1939 (male) <bold>7</bold> terminalia, ventral view, scale bar = 0.25mm <bold>8</bold> terminalia, lateral view, scale bar = 0.25mm <bold>9</bold> sternite 5, scale bar = 0.40mm.</p></caption><graphic xmlns:xlink="http://www.w3.org/1999/xlink" xlink:href="ZooKeys-112-001-g003.jpg" position="float" orientation="portrait" xlink:type="simple"/></fig></tp:treatment-sec><ref-list><ref id="B2"><mixed-citation xmlns:xlink="http://www.w3.org/1999/xlink" xlink:type="simple"><person-group><name name-style="western"><surname>Collin</surname><given-names>JE</given-names></name></person-group> (<year>1939</year>)<article-title> On various new or little known British Diptera, including several species bred from the nests of birds and mammals (Part.).</article-title><source>Entomologist’s Monthly Magazine</source><volume>75</volume>:<fpage>134</fpage>-<lpage>144</lpage>.</mixed-citation></ref><ref id="B10"><mixed-citation xmlns:xlink="http://www.w3.org/1999/xlink" xlink:type="simple"><person-group><name name-style="western"><surname>Nishida</surname><given-names>K</given-names></name></person-group> (<year>1975</year>)<article-title> Six new and one newly recorded species of the genus <italic>Fannia</italic> (Diptera: Muscidae) from Taiwan, with a key to species.</article-title><source>Kontyû</source><volume>43</volume> (<issue>3</issue>):<fpage>364</fpage>-<lpage>380</lpage>.</mixed-citation></ref><ref id="B4"><mixed-citation xmlns:xlink="http://www.w3.org/1999/xlink" xlink:type="simple"><person-group><name name-style="western"><surname>Fan</surname><given-names>ZD</given-names></name></person-group> (<year>1992</year>)<source> Key to the common flies of China, second edition.</source><publisher-name>Science Press</publisher-name>, <publisher-loc>Beijing</publisher-loc>, <lpage>992</lpage> pp.</mixed-citation></ref><ref id="B24"><mixed-citation xmlns:xlink="http://www.w3.org/1999/xlink" xlink:type="simple"><person-group><name name-style="western"><surname>Xue</surname><given-names>WQ</given-names></name><name name-style="western"><surname>Wang</surname><given-names>MF</given-names></name></person-group> (<year>1998</year>)<article-title> Fanniidae.</article-title> In: <person-group><name name-style="western"><surname>Xue</surname><given-names>WQ</given-names></name><name name-style="western"><surname>Chao</surname><given-names>CM</given-names></name></person-group> (<role>Eds</role>) <source>Flies of China. Volume1.</source><publisher-name>Liaoning Science and Technology Press</publisher-name>, <publisher-loc>Shenyang</publisher-loc>, <fpage>809</fpage>–<lpage>835</lpage>.</mixed-citation></ref><ref id="B21"><mixed-citation xmlns:xlink="http://www.w3.org/1999/xlink" xlink:type="simple"><person-group><name name-style="western"><surname>Wang</surname><given-names>MF</given-names></name><name name-style="western"><surname>Xue</surname><given-names>WQ</given-names></name></person-group> (<year>2002</year>)<article-title> Taxonomic study on Fanniidae of China (Diptera: Cyclorrhapha).</article-title> In: <person-group><name name-style="western"><surname>Li</surname><given-names>DM</given-names></name><name name-style="western"><surname>Kang</surname><given-names>L</given-names></name><name name-style="western"><surname>Wu</surname><given-names>JW</given-names></name></person-group> (<role>Eds</role>) <source>Innovation and Development in Entomology.</source><publisher-name>Science and Technology Press of China</publisher-name>, <publisher-loc>Beijing</publisher-loc>, <fpage>54</fpage>–<lpage>59</lpage>.</mixed-citation></ref><ref id="B17"><mixed-citation xmlns:xlink="http://www.w3.org/1999/xlink" xlink:type="simple"><person-group><name name-style="western"><surname>Su</surname><given-names>LX</given-names></name><name name-style="western"><surname>Wang</surname><given-names>MF</given-names></name></person-group> (<year>2004</year>)<article-title> Studies on classification of the genus <italic>Fannia</italic> in China (Diptera: Fanniidae).</article-title><source>Chinese Journal of Vector Biology and Control</source><volume>15</volume> (<issue>2</issue>):<fpage>110</fpage>-<lpage>112</lpage>.</mixed-citation></ref><ref id="B23"><mixed-citation xmlns:xlink="http://www.w3.org/1999/xlink" xlink:type="simple"><person-group><name name-style="western"><surname>Wu</surname><given-names>YX</given-names></name><name name-style="western"><surname>Wang</surname><given-names>MF</given-names></name></person-group> (<year>2002</year>)<article-title> Studies on the family Fanniidae from Shanxi (Diptera: Cyclorrhapha).</article-title> In: <person-group><name name-style="western"><surname>Li</surname><given-names>DM</given-names></name><name name-style="western"><surname>Kang</surname><given-names>L</given-names></name><name name-style="western"><surname>Wu</surname><given-names>JW</given-names></name></person-group> (<role>Eds</role>) <source>Innovation and Development in Entomology.</source><publisher-name>Science and Technology Press of China</publisher-name>, <publisher-loc>Beijing</publisher-loc>, <fpage>562</fpage>–<lpage>564</lpage>.</mixed-citation></ref><ref id="B22"><mixed-citation xmlns:xlink="http://www.w3.org/1999/xlink" xlink:type="simple"><person-group><name name-style="western"><surname>Wang</surname><given-names>MF</given-names></name><name name-style="western"><surname>Xue</surname><given-names>WQ</given-names></name><name name-style="western"><surname>Cao</surname><given-names>XF</given-names></name></person-group> (<year>2004</year>)<article-title> Studies on the Family Fanniidae from the Subregion Loess Plateau of China (Diptera:Fanniidae).</article-title><source>Chinese Journal of Vector Biology and Control</source><volume>15</volume> (<issue>1</issue>):<fpage>33</fpage>-<lpage>35</lpage>.</mixed-citation></ref><ref id="B18"><mixed-citation xmlns:xlink="http://www.w3.org/1999/xlink" xlink:type="simple"><person-group><name name-style="western"><surname>Wang</surname><given-names>BF</given-names></name><name name-style="western"><surname>Wang</surname><given-names>MF</given-names></name><name name-style="western"><surname>Xue</surname><given-names>WQ</given-names></name></person-group> (<year>2006</year>)<article-title>, Studies on fauna of Fanniidae in Dongbei region of China.</article-title><source>Chinese Journal of Pest Control</source><volume>22</volume> (<issue>8</issue>):<fpage>554</fpage>-<lpage>557</lpage>.</mixed-citation></ref></ref-list></tp:taxon-treatment>
