# Supplementary material for: Taxonomic review of the postica-group of Fannia Robineau-Desvoidy (Diptera, Fanniidae) from China, with the description of one new species
Source: Zookeys. 2011 Jun 24;(112):1–19. doi: 10.3897/zookeys.112.947 (PMC3187644; doi:10.3897/zookeys.112.947)
Supplement: XML Treatment for Fannia aethiops [file zookeys.112.947-treatment5.xml]

<!DOCTYPE tp:taxon-treatment
  PUBLIC "-//TaxonX//DTD Taxonomic Treatment Publishing DTD v0 20100105//EN" "tax-treatment-NSO.dtd">
<tp:taxon-treatment xmlns:tp="http://www.plazi.org/taxpub"><tp:treatment-meta><mixed-citation publication-type="journal"><person-group><name><surname>Wang</surname><given-names>Ming-fu</given-names></name><name><surname>Li</surname><given-names>Kai</given-names></name><name><surname>Zhang</surname><given-names>Dong</given-names></name></person-group><article-title>Taxonomic review of the <italic>postica</italic>-group of <italic>Fannia</italic> Robineau-Desvoidy (Diptera, Fanniidae) from China, with the description of one new species</article-title><source>Zookeys</source><day>24</day><month>6</month><year>2011</year><volume>2011</volume><issue>112</issue><fpage>1</fpage><lpage>19</lpage><pub-id pub-id-type="doi">10.3897/zookeys.112.947</pub-id></mixed-citation></tp:treatment-meta><tp:nomenclature><tp:taxon-name>
                            <tp:taxon-name-part taxon-name-part-type="genus">Fannia</tp:taxon-name-part>
                            <tp:taxon-name-part taxon-name-part-type="species">aethiops</tp:taxon-name-part>
                            <object-id xmlns:xlink="http://www.w3.org/1999/xlink" xlink:type="simple">http://species-id.net/wiki/Fannia_aethiops</object-id>
                        </tp:taxon-name><tp:taxon-authority>Malloch, 1913</tp:taxon-authority><xref ref-type="fig" rid="F4">Figs 10–12</xref><tp:nomenclature-citation-list><tp:nomenclature-citation><tp:taxon-name>Fannia aethiops</tp:taxon-name><comment><xref ref-type="bibr" rid="B8">Malloch 1913</xref>: 628; <xref ref-type="bibr" rid="B20">Wang and Xue 1993</xref>: 458; <xref ref-type="bibr" rid="B24">Xue and Wang 1998</xref>: 818; <xref ref-type="bibr" rid="B21">Wang and Xue 2002</xref>: 55.</comment></tp:nomenclature-citation></tp:nomenclature-citation-list></tp:nomenclature><tp:treatment-sec sec-type="Description"><title>Description.</title><p>MALE. Body length 4.5 mm. Eye bare, facets slightly enlarged on anterior margin in upper part; fronto-orbital plate with golden-brown pruinosity in upper half, lower half of fronto-orbital plate and parafacial with densely grey pruinosity; the median part of frons about 1.5 times as wide as anterior ocellus, 3/5 as wide as postpedicel, frontal vitta black, linear in narrowest part, frontal setae 9, nearly reaching ocellar triangle, orbital setae absent; postocular setulae in one row, short, regularly placed; parafacial bare, about as wide as 2/5 of postpedicel width at middle; antenna black, postpedicel broad, about 1.5 times as long as wide, arista black, distinctly swollen in basal part, ciliated, the longest hairs slightly shorter than aristal base; epistoma not projecting beyond vibrissal angle, vibrissal angle behind frontal angle in profile; gena with thin greyish-brown pruinosity, gena and genal dilation with black hairs; genal height about 1/11 of eye height, upper margin of gena without upcurved setae; prementum slightly shining, without distinct pruinosity, its length 1.5 times as long as its width, palpus black, slightly swollen and depressed in apex, about as long as prementum. Thorax ground-colour black, scutum and scutellum with densely brown pruinosity, pleura with thin greyish-brown pruinosity, scutum without distinct stripe; presutural <italic>acr</italic> biserial, only prescutellar pairs slightly stout, the distance between two <italic>acr</italic> rows slightly narrower than the distance between <italic>acr</italic> row and <italic>dc</italic> row, <italic>dc</italic> 2+3, <italic>ia</italic> 0+2, <italic>pra</italic> 2, the anterior one about 1/2 of the length of posterior notopleural seta, notopleuron without setuaae; basisternum, proepisternum, anepimeron, meron and katepimeron bare; katepisternal setae 1:1, katepisternum without ventral spines; spiracles brown; calypters brownish-yellow, lower one slightly projecting beyond upper one. Wing brownish; veins brown, tegula dark brown, basicosta brownish-yellow, costal spine conspicuous, about as long as 2/3 of crossvein r-m; vein Sc curved bow-like; node of Rs bare on ventral and dorsal surfaces; vein R4+5 straight, veins R4+5 and M conspicuously close to each other distally; crossveins without obvious cloud; haltere yellowish-brown. Legs black; fore tibia without median <italic>p</italic>, fore first tarsomere with few longish basal setae on ventral surface; mid coxa without any hooked spines or spine-like setae on lower and outer margins, mid femur with sparse and long <italic>av</italic> row in basal half, becoming gradually shorter and denser towards apex, bare in subapical part, 3 or 4 short setae in apical part, <italic>pv</italic> row complete, long and stout, slightly biserial on middle part, <italic>p</italic> row fine and long, mid tibia distinctly swollen in distal half, with 1 <italic>ad</italic> and 1 <italic>pd</italic> in distal half, with numerous hairs on ventral surface, the longest one about 3/4 of mid tibia width, mid first tarsomere with clustered basal hairs on ventral surface; hind coxa bare on posterior surface, hind femur with 1 stout <italic>av</italic> and 2 or 3 <italic>pv</italic> in subapical part, hind tibia with 1 median <italic>av</italic>, 1 <italic>ad</italic> and 1 <italic>d</italic>. Abdomen long, depressed and flattened, <!--PageBreak-->ground-colour black, with densely greyish-brown pollinosity; syntergite 1+2 with broad black stripe on middle, tergites 3 and 4 with narrow black stripe on middle, tergite 5 without stripe; sternite 1 with 1or 2 long setae on each lateral margin.
                        </p></tp:treatment-sec><tp:treatment-sec sec-type="Material examined"><title>Material examined.</title><p>China: Shanxi: 1 ♂, Ningwu, Mt. Luya, <named-content xmlns:xlink="http://www.w3.org/1999/xlink" content-type="dwc:verbatimCoordinates" xlink:type="simple">38°43'48"N, 111°55'48"E</named-content>, 12.VI.1987, Coll. M.F. Wang. Jilin: 1 ♂, Mt. Changbai, <named-content xmlns:xlink="http://www.w3.org/1999/xlink" content-type="dwc:verbatimCoordinates" xlink:type="simple">42°19'48"N, 127°16'12"E</named-content>, 22.VI.1980, Coll. Z.Y. Ma.
                        </p></tp:treatment-sec><tp:treatment-sec sec-type="Distribution"><title>Distribution.</title><p>China (Shanxi, Jilin), North America, Europe.</p><fig id="F4" position="float" orientation="portrait"><label>Figures 10–12.</label><caption><p><italic><tp:taxon-name>Fannia aethiops</tp:taxon-name></italic> Malloch, 1913 (male) <bold>10</bold> terminalia, ventral view <bold>11</bold> terminalia, lateral view <bold>12</bold> sternite 5, scale bar = 0.20mm.</p></caption><graphic xmlns:xlink="http://www.w3.org/1999/xlink" xlink:href="ZooKeys-112-001-g004.jpg" position="float" orientation="portrait" xlink:type="simple"/></fig></tp:treatment-sec><ref-list><ref id="B8"><mixed-citation xmlns:xlink="http://www.w3.org/1999/xlink" xlink:type="simple"><person-group><name name-style="western"><surname>Malloch</surname><given-names>JR</given-names></name></person-group> (<year>1913</year>)<article-title> Notes on some American Diptera of the genus <italic>Fannia</italic>, with descriptions of new species.</article-title><source>Proceedings of the United States National Museum</source><volume>44</volume>:<fpage>621</fpage>-<lpage>631</lpage>.</mixed-citation></ref><ref id="B20"><mixed-citation xmlns:xlink="http://www.w3.org/1999/xlink" xlink:type="simple"><person-group><name name-style="western"><surname>Wang</surname><given-names>MF</given-names></name><name name-style="western"><surname>Xue</surname><given-names>WQ</given-names></name></person-group> (<year>1993</year>)<article-title> Three newly recorded species of Fanniinae from China.</article-title><source>Acta Zootaxonomica Sinica</source><volume>18</volume>(<issue>4</issue>): <lpage>458</lpage>.</mixed-citation></ref><ref id="B24"><mixed-citation xmlns:xlink="http://www.w3.org/1999/xlink" xlink:type="simple"><person-group><name name-style="western"><surname>Xue</surname><given-names>WQ</given-names></name><name name-style="western"><surname>Wang</surname><given-names>MF</given-names></name></person-group> (<year>1998</year>)<article-title> Fanniidae.</article-title> In: <person-group><name name-style="western"><surname>Xue</surname><given-names>WQ</given-names></name><name name-style="western"><surname>Chao</surname><given-names>CM</given-names></name></person-group> (<role>Eds</role>) <source>Flies of China. Volume1.</source><publisher-name>Liaoning Science and Technology Press</publisher-name>, <publisher-loc>Shenyang</publisher-loc>, <fpage>809</fpage>–<lpage>835</lpage>.</mixed-citation></ref><ref id="B21"><mixed-citation xmlns:xlink="http://www.w3.org/1999/xlink" xlink:type="simple"><person-group><name name-style="western"><surname>Wang</surname><given-names>MF</given-names></name><name name-style="western"><surname>Xue</surname><given-names>WQ</given-names></name></person-group> (<year>2002</year>)<article-title> Taxonomic study on Fanniidae of China (Diptera: Cyclorrhapha).</article-title> In: <person-group><name name-style="western"><surname>Li</surname><given-names>DM</given-names></name><name name-style="western"><surname>Kang</surname><given-names>L</given-names></name><name name-style="western"><surname>Wu</surname><given-names>JW</given-names></name></person-group> (<role>Eds</role>) <source>Innovation and Development in Entomology.</source><publisher-name>Science and Technology Press of China</publisher-name>, <publisher-loc>Beijing</publisher-loc>, <fpage>54</fpage>–<lpage>59</lpage>.</mixed-citation></ref></ref-list></tp:taxon-treatment>
