# Supplementary material for: Taxonomic review of the postica-group of Fannia Robineau-Desvoidy (Diptera, Fanniidae) from China, with the description of one new species
Source: Zookeys. 2011 Jun 24;(112):1–19. doi: 10.3897/zookeys.112.947 (PMC3187644; doi:10.3897/zookeys.112.947)
Supplement: XML Treatment for Fannia ardua [file zookeys.112.947-treatment6.xml]

<!DOCTYPE tp:taxon-treatment
  PUBLIC "-//TaxonX//DTD Taxonomic Treatment Publishing DTD v0 20100105//EN" "tax-treatment-NSO.dtd">
<tp:taxon-treatment xmlns:tp="http://www.plazi.org/taxpub"><tp:treatment-meta><mixed-citation publication-type="journal"><person-group><name><surname>Wang</surname><given-names>Ming-fu</given-names></name><name><surname>Li</surname><given-names>Kai</given-names></name><name><surname>Zhang</surname><given-names>Dong</given-names></name></person-group><article-title>Taxonomic review of the <italic>postica</italic>-group of <italic>Fannia</italic> Robineau-Desvoidy (Diptera, Fanniidae) from China, with the description of one new species</article-title><source>Zookeys</source><day>24</day><month>6</month><year>2011</year><volume>2011</volume><issue>112</issue><fpage>1</fpage><lpage>19</lpage><pub-id pub-id-type="doi">10.3897/zookeys.112.947</pub-id></mixed-citation></tp:treatment-meta><tp:nomenclature><tp:taxon-name>
                            <tp:taxon-name-part taxon-name-part-type="genus">Fannia</tp:taxon-name-part>
                            <tp:taxon-name-part taxon-name-part-type="species">ardua</tp:taxon-name-part>
                            <object-id xmlns:xlink="http://www.w3.org/1999/xlink" xlink:type="simple">http://species-id.net/wiki/Fannia_ardua</object-id>
                        </tp:taxon-name><tp:taxon-authority>Nishida, 1976</tp:taxon-authority><xref ref-type="fig" rid="F5">Figs 13–15</xref><tp:nomenclature-citation-list><tp:nomenclature-citation><tp:taxon-name>Fannia ardua</tp:taxon-name><comment><xref ref-type="bibr" rid="B11">Nishida 1976</xref>: 135–137; <xref ref-type="bibr" rid="B21">Wang and Xue 2002</xref>: 55; <xref ref-type="bibr" rid="B17">Su and Wang 2004</xref>: 110; <xref ref-type="bibr" rid="B18">Wang et al. 2006</xref>: 555.</comment></tp:nomenclature-citation></tp:nomenclature-citation-list></tp:nomenclature><tp:treatment-sec sec-type="Description"><title>Description.</title><p>MALE. Body length 4.0 mm. Eye bare, facets slightly enlarged on anterior margin in upper part; fronto-orbital plate with greyish-brown pruinosity in upper half, lower half of fronto-orbital plate and parafacial with silvery-grey pruinosity; the median part of frons about as wide as anterior ocellus, frontal vitta linear at middle, frontal setae 7 or 8, situated in the lower 2/3 of frons, orbital setae absent; postocular setulae in one row, regularly placed; parafacial bare, about 1/3 as wide as postpedicel width at middle; antenna black, postpedicel about 1.2 times as long as wide, arista black, distinctly swollen in basal 1/5, ciliated, the longest hairs about as long as aristal base; epistoma not projecting beyond vibrissal angle, vibrissal angle behind frontal angle in profile; gena and genal dilation with black hairs; genal height about 1/10 of eye height, upper margin of gena without upcurved setae; prementum shining, with thin<!--PageBreak--> grey pruinosity, its length 2.0 times as long as its width, palpus black, claviform, slightly longer than prementum. Thorax ground-colour black, with thin greyish-brown pruinosity, scutum without distinct stripe; presutural <italic>acr</italic> biserial, only prescutellar pairs slightly stout, the distance between two <italic>acr</italic> rows slightly narrower than the distance between <italic>acr</italic> row and <italic>dc</italic> row, <italic>dc</italic> 2+3, <italic>ia</italic> 0+2, <italic>pra</italic> 2, the anterior one about 1/2 as long as posterior notopleural seta, notopleuron without setulae; basisternum, proepisternum, anepimeron, meron and katepimeron bare; katepisternal setae 1:1, katepisternum without ventral spines; spiracles brown; calypters brown, lower one slightly projecting beyond upper one. Wing brownish; veins brown, tegula black, basicosta brown, costal spine inconspicuous; vein Sc curved bow-like; node of Rs bare on ventral and dorsal surfaces; vein R4+5 straight, veins R4+5 and M conspicuously close to each other distally; crossveins without obvious cloud; haltere yellowish-brown. Legs entirely black; fore tibia without <italic>ad</italic> and median <italic>p</italic>; mid coxa without any hooked spines or spine-like setae on lower and outer margins, mid femur narrowed and bare in subapical part, with 6 or 7 sparse and long <italic>av</italic> in basal 2/5, becoming gradually shorter and denser towards apex, <italic>pv</italic> row complete, biserial at middle, <italic>p</italic> row stout, mid tibia distinctly swollen in distal part, with 1 <italic>ad</italic> and 1 <italic>pd</italic> in distal half, with numerous hairs on ventral surface, the longest ones shorter than mid tibia width, mid first tarsomere with 1 tooth-like basal process on ventral surface; hind coxa bare on posterior surface, hind femur with 1 subapical <italic>av</italic>, 1 apical <italic>d</italic>, 1 apical <italic>pd</italic>, 3 <italic>ad</italic> in distal 1/3 and 5 <italic>pv</italic> in distal half, hind tibia with 1 <italic>av</italic>, 1 <italic>ad</italic>, 1 median <italic>d</italic> and 1 apical <italic>d</italic>. Abdomen long, depressed and flattened, ground-colour black, with densely greyish-brown pollinosity; syntergite 1+2 to tergite 4 each with dark triangular mark at middle, tergite 5 only with a dark stripe at middle; sternite 1 with 4 or 5 long setae on each lateral margin.
                        </p></tp:treatment-sec><tp:treatment-sec sec-type="Material examined"><title>Material examined.</title><p>China: Jilin: 1 ♂, Mt. Changbai, <named-content xmlns:xlink="http://www.w3.org/1999/xlink" content-type="dwc:verbatimCoordinates" xlink:type="simple">42°19’48”N, 127°16’12”E</named-content>, 10.VII.1998.
                        </p></tp:treatment-sec><tp:treatment-sec sec-type="Distribution"><title>Distribution.</title><p>China (Jilin), Japan.</p><fig id="F5" position="float" orientation="portrait"><label>Figures 13–15.</label><caption><p><italic><tp:taxon-name>Fannia ardua</tp:taxon-name></italic> Nishida, 1976 (male) <bold>13</bold> terminalia, ventral view <bold>14</bold> terminalia, lateral view <bold>15</bold> sternite 5, scale bar = 0.25mm.</p></caption><graphic xmlns:xlink="http://www.w3.org/1999/xlink" xlink:href="ZooKeys-112-001-g005.jpg" position="float" orientation="portrait" xlink:type="simple"/></fig></tp:treatment-sec><ref-list><ref id="B11"><mixed-citation xmlns:xlink="http://www.w3.org/1999/xlink" xlink:type="simple"><person-group><name name-style="western"><surname>Nishida</surname><given-names>K</given-names></name></person-group> (<year>1976</year>)<article-title> Studies on the species of Fanniinae (Diptera: Muscidae) from Japan. IV. Five new and two newly recorded species of genus <italic>Fannia</italic> from Japan.</article-title><source>Japanese Journal of Sanitary Zoology</source><volume>27</volume> (<issue>2</issue>):<fpage>133</fpage>-<lpage>143</lpage>.</mixed-citation></ref><ref id="B21"><mixed-citation xmlns:xlink="http://www.w3.org/1999/xlink" xlink:type="simple"><person-group><name name-style="western"><surname>Wang</surname><given-names>MF</given-names></name><name name-style="western"><surname>Xue</surname><given-names>WQ</given-names></name></person-group> (<year>2002</year>)<article-title> Taxonomic study on Fanniidae of China (Diptera: Cyclorrhapha).</article-title> In: <person-group><name name-style="western"><surname>Li</surname><given-names>DM</given-names></name><name name-style="western"><surname>Kang</surname><given-names>L</given-names></name><name name-style="western"><surname>Wu</surname><given-names>JW</given-names></name></person-group> (<role>Eds</role>) <source>Innovation and Development in Entomology.</source><publisher-name>Science and Technology Press of China</publisher-name>, <publisher-loc>Beijing</publisher-loc>, <fpage>54</fpage>–<lpage>59</lpage>.</mixed-citation></ref><ref id="B17"><mixed-citation xmlns:xlink="http://www.w3.org/1999/xlink" xlink:type="simple"><person-group><name name-style="western"><surname>Su</surname><given-names>LX</given-names></name><name name-style="western"><surname>Wang</surname><given-names>MF</given-names></name></person-group> (<year>2004</year>)<article-title> Studies on classification of the genus <italic>Fannia</italic> in China (Diptera: Fanniidae).</article-title><source>Chinese Journal of Vector Biology and Control</source><volume>15</volume> (<issue>2</issue>):<fpage>110</fpage>-<lpage>112</lpage>.</mixed-citation></ref><ref id="B18"><mixed-citation xmlns:xlink="http://www.w3.org/1999/xlink" xlink:type="simple"><person-group><name name-style="western"><surname>Wang</surname><given-names>BF</given-names></name><name name-style="western"><surname>Wang</surname><given-names>MF</given-names></name><name name-style="western"><surname>Xue</surname><given-names>WQ</given-names></name></person-group> (<year>2006</year>)<article-title>, Studies on fauna of Fanniidae in Dongbei region of China.</article-title><source>Chinese Journal of Pest Control</source><volume>22</volume> (<issue>8</issue>):<fpage>554</fpage>-<lpage>557</lpage>.</mixed-citation></ref></ref-list></tp:taxon-treatment>
