# Supplementary material for: Taxonomic review of the postica-group of Fannia Robineau-Desvoidy (Diptera, Fanniidae) from China, with the description of one new species
Source: Zookeys. 2011 Jun 24;(112):1–19. doi: 10.3897/zookeys.112.947 (PMC3187644; doi:10.3897/zookeys.112.947)
Supplement: XML Treatment for Fannia nudifemorata [file zookeys.112.947-treatment8.xml]

<!DOCTYPE tp:taxon-treatment
  PUBLIC "-//TaxonX//DTD Taxonomic Treatment Publishing DTD v0 20100105//EN" "tax-treatment-NSO.dtd">
<tp:taxon-treatment xmlns:tp="http://www.plazi.org/taxpub"><tp:treatment-meta><mixed-citation publication-type="journal"><person-group><name><surname>Wang</surname><given-names>Ming-fu</given-names></name><name><surname>Li</surname><given-names>Kai</given-names></name><name><surname>Zhang</surname><given-names>Dong</given-names></name></person-group><article-title>Taxonomic review of the <italic>postica</italic>-group of <italic>Fannia</italic> Robineau-Desvoidy (Diptera, Fanniidae) from China, with the description of one new species</article-title><source>Zookeys</source><day>24</day><month>6</month><year>2011</year><volume>2011</volume><issue>112</issue><fpage>1</fpage><lpage>19</lpage><pub-id pub-id-type="doi">10.3897/zookeys.112.947</pub-id></mixed-citation></tp:treatment-meta><tp:nomenclature><tp:taxon-name>
                            <tp:taxon-name-part taxon-name-part-type="genus">Fannia</tp:taxon-name-part>
                            <tp:taxon-name-part taxon-name-part-type="species">nudifemorata</tp:taxon-name-part>
                            <object-id xmlns:xlink="http://www.w3.org/1999/xlink" xlink:type="simple">urn:lsid:zoobank.org:act:49E9C8CB-DF77-4B77-AC17-4B3589494995</object-id>
                            <object-id xmlns:xlink="http://www.w3.org/1999/xlink" xlink:type="simple">http://species-id.net/wiki/Fannia_nudifemorata</object-id>
                        </tp:taxon-name><tp:taxon-authority>Wang and Zhang</tp:taxon-authority><tp:taxon-status xmlns:xlink="http://www.w3.org/1999/xlink" xlink:type="simple">sp. n.</tp:taxon-status><xref ref-type="fig" rid="F6">Figs 16–18</xref></tp:nomenclature><tp:treatment-sec sec-type="Description"><title>Description.</title><p>MALE. Body length 4.5–5.0 mm. Eye bare, facets slightly enlarged on anterior margin in upper part; fronto-orbital plate, parafacial and gena with silvery-grey pruinosity; the median part of frons about 2.0 times as wide as anterior ocellus, about 4/5 of postpedicel, slightly narrower than the distance between two posterior ocelli, frontal vitta black, about as wide as fronto-orbital plate, frontal setae 11–13, situated in the lower 4/5 of frons, the gaps filled with numerous fine setae, orbital setae absent; postocular setulae long and curved anteriorly; parafacial bare, about 2/5 as wide as postpedicel width at middle; antenna black, postpedicel about 1.5 times as long as wide, arista black, distinctly swollen in basal part, ciliated, the longest hairs shorter than aristal base; epistoma not projecting beyond vibrissal angle, vibrissal angle behind frontal angle in profile; gena and genal dilation with black hairs; genal height about 1/9 of eye height, upper margin of gena with 1 or 2 upcurved setae; prementum shining, with thin greyish-yellow pruinosity, its length 2.0 times as long as its width, palpus black, claviform, slightly longer than prementum. Thorax ground-colour black, with brownish-grey pruinosity, scutum without distinct stripe; presutural <italic>acr</italic> biserial, only prescutellar pairs slightly stout, the distance between two <italic>acr</italic> rows about 1/2 of the distance between <italic>acr</italic> row and <italic>dc</italic> row, <italic>dc</italic> 2+3, <italic>ia</italic> 0+2, <italic>pra</italic> 2, the anterior one about 1/2 of the length of posterior notopleural seta, notopleuron without setulae; basisternum, proepisternum, anepimeron, meron and katepimeron bare; katepisternal setae 1:1, katepisternum without ventral spines; spiracles brown; calypters brown, lower one not projecting beyond upper one. Wing brownish; tegula black, basicosta brown, costal spine inconspicuous; vein Sc curved bow-like; node of Rs bare on ventral and dorsal surfaces; vein R4+5 straight, veins R4+5 and M conspicuously close to each other distally; crossveins without obvious cloud; haltere dark brown at apex. Legs entirely black; fore<!--PageBreak--> tibia without median <italic>p</italic>, fore first tarsomere with several longish setae on ventral surface; mid coxa without any hooked spines or spine-like setae on lower and outer margins, mid femur with a long and sparse <italic>av</italic> row in basal half, becoming gradually shorter and denser towards apex, <italic>pv</italic> row long and stout, biserial at middle, <italic>p</italic> row complete and long, mid tibia distinctly swollen in distal half, with 1 <italic>ad</italic> and 1 <italic>pd</italic>, with numerous hairs on ventral surface, the longest one slightly shorter than mid tibia width, mid first tarsomere with basal cluster of hairs on ventral surface; hind coxa bare on posterior surface, hind femur with 1 long subapical <italic>av</italic>, 4 or 5 long <italic>ad</italic> in distal 1/3, and 2 or 3 <italic>p</italic> rows in basal 2/3, <italic>pv</italic> row in distal 2/3, hair-like, hind tibia with 1 median <italic>av</italic>, 1 <italic>ad</italic>, 1 <italic>d</italic> and several erect short setae on posterior surface. Abdomen long, depressed and flattened, ground-colour black, with densely bluish-grey pollinosity; syntergite 1+2 to tergite 4 each with a dark triangular mark at middle, tergite 5 only with a dark stripe at middle, each tergite with long setae on lateral part; sternite 1 with 10–12 setae.
                        </p><p>Female: Unknown.</p></tp:treatment-sec><tp:treatment-sec sec-type="Material examined"><title>Material examined.</title><p>Holotype, ♂: China: Yunnan: Yulongxueshan, <named-content xmlns:xlink="http://www.w3.org/1999/xlink" content-type="dwc:verbatimCoordinates" xlink:type="simple">27°5'24N, 100°15'00"E</named-content>, 3200m, 24.V.2007, Coll. W.X. Dong. Paratype, 1 ♂, same locality and time, Coll. S.C. Bai.
                        </p></tp:treatment-sec><tp:treatment-sec sec-type="Remarks"><title>Remarks.</title><p>This new species belongs to the <italic><tp:taxon-name>Fannia spathiophora</tp:taxon-name></italic>-subgroup of <italic><tp:taxon-name>Fannia postica</tp:taxon-name></italic>-group. It can easily be separated from its allies by hind femur without stout <italic>pv</italic> and bare from <italic>p</italic> to <italic>pv</italic> surface in distal 1/3. It resembles <italic><tp:taxon-name>Fannia ardua</tp:taxon-name></italic> but differs from the latter in having the median part of frons about 2.0 times as wide as anterior ocellus, frontal setae 11–13, lower calypter not projecting beyond upper one, haltere dark brown at apex. The new species is also similar to <italic><tp:taxon-name>Fannia umbrosa</tp:taxon-name></italic> (Stein, 1895), but differs from it in having hind femur without distinct <italic>pv</italic> row in distal 1/3.
                        </p></tp:treatment-sec><tp:treatment-sec sec-type="Distribution"><title>Distribution.</title><p>China (Yunnan).</p><fig id="F6" position="float" orientation="portrait"><label>Figures 16–18.</label><caption><p><italic><tp:taxon-name>Fannia nudifemorata</tp:taxon-name></italic> Wang and Zhang, sp. n. (male) <bold>16</bold> terminalia, ventral view <bold>17</bold> terminalia, lateral view <bold>18</bold> sternite 5, scale bar = 0.25mm.</p></caption><graphic xmlns:xlink="http://www.w3.org/1999/xlink" xlink:href="ZooKeys-112-001-g006.jpg" position="float" orientation="portrait" xlink:type="simple"/></fig></tp:treatment-sec></tp:taxon-treatment>
