# Supplementary material for: Taxonomic review of the postica-group of Fannia Robineau-Desvoidy (Diptera, Fanniidae) from China, with the description of one new species
Source: Zookeys. 2011 Jun 24;(112):1–19. doi: 10.3897/zookeys.112.947 (PMC3187644; doi:10.3897/zookeys.112.947)
Supplement: XML Treatment for Fannia spathiophora [file zookeys.112.947-treatment9.xml]

<!DOCTYPE tp:taxon-treatment
  PUBLIC "-//TaxonX//DTD Taxonomic Treatment Publishing DTD v0 20100105//EN" "tax-treatment-NSO.dtd">
<tp:taxon-treatment xmlns:tp="http://www.plazi.org/taxpub"><tp:treatment-meta><mixed-citation publication-type="journal"><person-group><name><surname>Wang</surname><given-names>Ming-fu</given-names></name><name><surname>Li</surname><given-names>Kai</given-names></name><name><surname>Zhang</surname><given-names>Dong</given-names></name></person-group><article-title>Taxonomic review of the <italic>postica</italic>-group of <italic>Fannia</italic> Robineau-Desvoidy (Diptera, Fanniidae) from China, with the description of one new species</article-title><source>Zookeys</source><day>24</day><month>6</month><year>2011</year><volume>2011</volume><issue>112</issue><fpage>1</fpage><lpage>19</lpage><pub-id pub-id-type="doi">10.3897/zookeys.112.947</pub-id></mixed-citation></tp:treatment-meta><tp:nomenclature><tp:taxon-name>
                            <tp:taxon-name-part taxon-name-part-type="genus">Fannia</tp:taxon-name-part>
                            <tp:taxon-name-part taxon-name-part-type="species">spathiophora</tp:taxon-name-part>
                            <object-id xmlns:xlink="http://www.w3.org/1999/xlink" xlink:type="simple">http://species-id.net/wiki/Fannia_spathiophora</object-id>
                        </tp:taxon-name><tp:taxon-authority>Malloch, 1918</tp:taxon-authority><xref ref-type="fig" rid="F7">Figs 19–21</xref><tp:nomenclature-citation-list><tp:nomenclature-citation><tp:taxon-name>Fannia spathiophora</tp:taxon-name><comment><xref ref-type="bibr" rid="B9">Malloch 1918</xref>: 294; <xref ref-type="bibr" rid="B12">Pont 1986</xref>: 56; <xref ref-type="bibr" rid="B4">Fan 1992</xref>: 217; <xref ref-type="bibr" rid="B24">Xue and Wang 1998</xref>: 815; <xref ref-type="bibr" rid="B21">Wang and Xue 2002</xref>: 57; <xref ref-type="bibr" rid="B23">Wu and Wang 2002</xref>: 563; <xref ref-type="bibr" rid="B17">Su and Wang 2004</xref>: 112; <xref ref-type="bibr" rid="B22">Wang et al. 2004</xref>: 34; <xref ref-type="bibr" rid="B18">Wang et al. 2006</xref>: 556.</comment></tp:nomenclature-citation></tp:nomenclature-citation-list></tp:nomenclature><tp:treatment-sec sec-type="Description"><title>Description.</title><p>MALE. Body length 4.5–5.0 mm. Eye bare, facets slightly enlarged on anterior margin in upper part; fronto-orbital plate with brownish-grey pruinosity in upper half, lower half of fronto-orbital plate and parafacial with silvery-grey pruinosity; the median part of frons about 1.5 times as wide as anterior ocellus, about 2/3 of pedicel, frontal vitta linear in upper half, frontal setae 7 or 8, situated in the lower 3/4 of frons, orbital setae absent; postocular setulae short, regularly placed; parafacial bare, about 1/3 as wide as postpedicel width at middle; antenna black, postpedicel about 2.0 times as long as wide, arista black, distinctly swollen in basal 1/4, ciliated, the longest hairs slightly shorter than aristal base; epistoma not projecting beyond vibrissal angle, vibrissal angle behind frontal angle in profile; gena and genal dilation with black hairs; genal height about 1/11 of eye height, upper margin of gena without upcurved setae; prementum shining, with thin grey pruinosity, its length 1.5–2.0 times as long as its width, palpus black, claviform, slightly longer than prementum. Thorax ground-colour black, with dense brown pruinosity, scutum without distinct stripe; presutural <italic>acr</italic> biserial, only prescutellar pairs slightly stout, the distance between two <italic>acr</italic> rows slightly narrower than the distance between <italic>acr</italic> row and <italic>dc</italic> row, <italic>dc</italic> 2+3, <italic>ia</italic> 0+2, <italic>pra</italic> 2, the anterior one about 1/2 of the length of posterior notopleural seta, notopleuron without setulae; basisternum, proepisternum, anepimeron, meron and katepimeron bare; katepisternal setae 1:1, katepisternum without ventral spines; spiracles brown; calypters dark brown, lower one projecting beyond upper one. Wing brownish; veins brown, tegula black, basicosta brown, costal spine inconspicuous; vein Sc curved bow-like; node of Rs bare on ventral and dorsal surfaces; vein R4+5 straight, veins R4+5 and M conspicuously close to each other distally; crossveins without obvious cloud; haltere dark brown. Legs black, except knees yellow; fore tibia with 7–9 <italic>pv</italic>; mid femur with long and sparse <italic>av</italic> row in basal half, becoming gradually shorter and denser towards apex, bare in subapical part, 4 or 5 short setae in apical part, <italic>pv</italic> row biserial at middle, <italic>p</italic> row complete, mid tibia distinctly swollen towards apex, with 1 <italic>ad</italic> and 1 <italic>pd</italic> in distal half, 2 long and curved apical hairs on ventral surface, with numerous hairs on ventral surface, the longest ones slightly shorter than mid tibia width, mid first tarsomere with tooth-like basal process on ventral surface; hind coxa bare on posterior surface, hind femur with 1 subapical <italic>av</italic>, <italic>pv</italic> row hair-like in basal half, becoming gradually longer towards apex, 6 or 7 stout and long <italic>pv</italic> in basal 1/3, hind tibia with 1 <italic>av</italic>, 1 <italic>ad</italic> and 1 median <italic>d</italic>. Abdomen long, depressed and flattened, ground-colour black, with dense brownish-grey pollinosity; syntergite 1+2 to tergite 4 each with a dark triangular mark at middle, tergite 5 only with a dark stripe at middle; sternite 1 with 1–3 long setae on each lateral margin.<!--PageBreak-->
                        </p></tp:treatment-sec><tp:treatment-sec sec-type="Material examined"><title>Material examined.</title><p>China: Shanxi: 1 ♂, Hunyuan, <named-content xmlns:xlink="http://www.w3.org/1999/xlink" content-type="dwc:verbatimCoordinates" xlink:type="simple">39°42'00”N, 113°40'48”E</named-content>, 12.VII.1985, Coll. M.F. Wang. Liaoning: 2 ♂, Xinbin, Gangshan, <named-content xmlns:xlink="http://www.w3.org/1999/xlink" content-type="dwc:verbatimCoordinates" xlink:type="simple">41°43'12"N, 125°01'12"E</named-content>, -.VI.1981, Coll. Z.Y. Ma; 1 ♂, same locality, 08.IX. 1990; 2 ♂, Benxi, Yanghugou, <named-content xmlns:xlink="http://www.w3.org/1999/xlink" content-type="dwc:verbatimCoordinates" xlink:type="simple">41°18'00"N, 123°43'48"E</named-content>, 01.VII.1993, Coll. Y.S. Cui; 1 ♂, same locality, 01.VII.1993, Coll. C.T. Zhang; 1 ♂, Huanren, <named-content xmlns:xlink="http://www.w3.org/1999/xlink" content-type="dwc:verbatimCoordinates" xlink:type="simple">41°16'12"N, 125°21'00"E</named-content>, 09.VI.1994, Coll. D. Wei; 3 ♂, Qianshan, <named-content xmlns:xlink="http://www.w3.org/1999/xlink" content-type="dwc:verbatimCoordinates" xlink:type="simple">41°01'48"N, 123°07'48"E</named-content>, 25.VI.2007, Coll. M.F. Wang. Jilin: 1 ♂, Baihe, <named-content xmlns:xlink="http://www.w3.org/1999/xlink" content-type="dwc:verbatimCoordinates" xlink:type="simple">42°34'48"N, 128°02'24"E</named-content>, 20.VI.1980, Coll. Z.Y. Ma; 1 ♂, Mt. Changbai, <named-content xmlns:xlink="http://www.w3.org/1999/xlink" content-type="dwc:verbatimCoordinates" xlink:type="simple">42°19'48"N, 127°16'12"E</named-content>, 19.VII.1986; 1 ♂, Mt. Changbai, <named-content xmlns:xlink="http://www.w3.org/1999/xlink" content-type="dwc:verbatimCoordinates" xlink:type="simple">42°19'48"N, 127°16'12"E</named-content>, 15.VII.1990. Heilongjiang: 1 ♂, Guyuan, <named-content xmlns:xlink="http://www.w3.org/1999/xlink" content-type="dwc:verbatimCoordinates" xlink:type="simple">50°34'48"N, 123°42'00"E</named-content>, 26.VI.1980, Coll. C.Y. Cui; 1 ♂, Wuying, <named-content xmlns:xlink="http://www.w3.org/1999/xlink" content-type="dwc:verbatimCoordinates" xlink:type="simple">48°06'36"N, 129°14'24"E</named-content>, 16.VII.1977, Coll. C.Y. Cui; 1 ♂, Bizhou, <named-content xmlns:xlink="http://www.w3.org/1999/xlink" content-type="dwc:verbatimCoordinates" xlink:type="simple">51°56'24"N, 124°36'00"E</named-content>, 13.VII.1980.
                        </p></tp:treatment-sec><tp:treatment-sec sec-type="Distribution"><title>Distribution.</title><p>China (Shanxi, Liaoning, Heilongjiang, Jilin), Japan, Europe, North America.</p><fig id="F7" position="float" orientation="portrait"><label>Figures 19–21.</label><caption><p><italic><tp:taxon-name>Fannia spathiophora</tp:taxon-name></italic> Malloch, 1918 (male) <bold>19</bold> terminalia, ventral view <bold>20</bold> terminalia, lateral view <bold>21</bold> sternite 5, scale bar = 0.25mm.</p></caption><graphic xmlns:xlink="http://www.w3.org/1999/xlink" xlink:href="ZooKeys-112-001-g007.jpg" position="float" orientation="portrait" xlink:type="simple"/></fig></tp:treatment-sec><ref-list><ref id="B9"><mixed-citation xmlns:xlink="http://www.w3.org/1999/xlink" xlink:type="simple"><person-group><name name-style="western"><surname>Malloch</surname><given-names>JR</given-names></name></person-group> (<year>1918</year>)<article-title> Diptera from the Southwestern United States, Paper IV, Anthomyiidae.</article-title><source>Transactions of the American Entomological Society</source><volume>44</volume>:<fpage>263</fpage>-<lpage>319</lpage>.</mixed-citation></ref><ref id="B12"><mixed-citation xmlns:xlink="http://www.w3.org/1999/xlink" xlink:type="simple"><person-group><name name-style="western"><surname>Pont</surname><given-names>AC</given-names></name></person-group> (<year>1986</year>)<article-title> Family Fanniidae.</article-title> In: <person-group><name name-style="western"><surname>Soós</surname><given-names>Á</given-names></name><name name-style="western"><surname>Papp</surname><given-names>L</given-names></name></person-group> (<role>Eds</role>) <source>Catalogue of Palaearctic Diptera. Volume 11. Scathophagidae–Hypodermatidae.</source><publisher-name>Akadémiai Kiadó</publisher-name>, <publisher-loc>Budapest</publisher-loc>, <fpage>41</fpage>–<lpage>57</lpage>.</mixed-citation></ref><ref id="B4"><mixed-citation xmlns:xlink="http://www.w3.org/1999/xlink" xlink:type="simple"><person-group><name name-style="western"><surname>Fan</surname><given-names>ZD</given-names></name></person-group> (<year>1992</year>)<source> Key to the common flies of China, second edition.</source><publisher-name>Science Press</publisher-name>, <publisher-loc>Beijing</publisher-loc>, <lpage>992</lpage> pp.</mixed-citation></ref><ref id="B24"><mixed-citation xmlns:xlink="http://www.w3.org/1999/xlink" xlink:type="simple"><person-group><name name-style="western"><surname>Xue</surname><given-names>WQ</given-names></name><name name-style="western"><surname>Wang</surname><given-names>MF</given-names></name></person-group> (<year>1998</year>)<article-title> Fanniidae.</article-title> In: <person-group><name name-style="western"><surname>Xue</surname><given-names>WQ</given-names></name><name name-style="western"><surname>Chao</surname><given-names>CM</given-names></name></person-group> (<role>Eds</role>) <source>Flies of China. Volume1.</source><publisher-name>Liaoning Science and Technology Press</publisher-name>, <publisher-loc>Shenyang</publisher-loc>, <fpage>809</fpage>–<lpage>835</lpage>.</mixed-citation></ref><ref id="B21"><mixed-citation xmlns:xlink="http://www.w3.org/1999/xlink" xlink:type="simple"><person-group><name name-style="western"><surname>Wang</surname><given-names>MF</given-names></name><name name-style="western"><surname>Xue</surname><given-names>WQ</given-names></name></person-group> (<year>2002</year>)<article-title> Taxonomic study on Fanniidae of China (Diptera: Cyclorrhapha).</article-title> In: <person-group><name name-style="western"><surname>Li</surname><given-names>DM</given-names></name><name name-style="western"><surname>Kang</surname><given-names>L</given-names></name><name name-style="western"><surname>Wu</surname><given-names>JW</given-names></name></person-group> (<role>Eds</role>) <source>Innovation and Development in Entomology.</source><publisher-name>Science and Technology Press of China</publisher-name>, <publisher-loc>Beijing</publisher-loc>, <fpage>54</fpage>–<lpage>59</lpage>.</mixed-citation></ref><ref id="B23"><mixed-citation xmlns:xlink="http://www.w3.org/1999/xlink" xlink:type="simple"><person-group><name name-style="western"><surname>Wu</surname><given-names>YX</given-names></name><name name-style="western"><surname>Wang</surname><given-names>MF</given-names></name></person-group> (<year>2002</year>)<article-title> Studies on the family Fanniidae from Shanxi (Diptera: Cyclorrhapha).</article-title> In: <person-group><name name-style="western"><surname>Li</surname><given-names>DM</given-names></name><name name-style="western"><surname>Kang</surname><given-names>L</given-names></name><name name-style="western"><surname>Wu</surname><given-names>JW</given-names></name></person-group> (<role>Eds</role>) <source>Innovation and Development in Entomology.</source><publisher-name>Science and Technology Press of China</publisher-name>, <publisher-loc>Beijing</publisher-loc>, <fpage>562</fpage>–<lpage>564</lpage>.</mixed-citation></ref><ref id="B17"><mixed-citation xmlns:xlink="http://www.w3.org/1999/xlink" xlink:type="simple"><person-group><name name-style="western"><surname>Su</surname><given-names>LX</given-names></name><name name-style="western"><surname>Wang</surname><given-names>MF</given-names></name></person-group> (<year>2004</year>)<article-title> Studies on classification of the genus <italic>Fannia</italic> in China (Diptera: Fanniidae).</article-title><source>Chinese Journal of Vector Biology and Control</source><volume>15</volume> (<issue>2</issue>):<fpage>110</fpage>-<lpage>112</lpage>.</mixed-citation></ref><ref id="B22"><mixed-citation xmlns:xlink="http://www.w3.org/1999/xlink" xlink:type="simple"><person-group><name name-style="western"><surname>Wang</surname><given-names>MF</given-names></name><name name-style="western"><surname>Xue</surname><given-names>WQ</given-names></name><name name-style="western"><surname>Cao</surname><given-names>XF</given-names></name></person-group> (<year>2004</year>)<article-title> Studies on the Family Fanniidae from the Subregion Loess Plateau of China (Diptera:Fanniidae).</article-title><source>Chinese Journal of Vector Biology and Control</source><volume>15</volume> (<issue>1</issue>):<fpage>33</fpage>-<lpage>35</lpage>.</mixed-citation></ref><ref id="B18"><mixed-citation xmlns:xlink="http://www.w3.org/1999/xlink" xlink:type="simple"><person-group><name name-style="western"><surname>Wang</surname><given-names>BF</given-names></name><name name-style="western"><surname>Wang</surname><given-names>MF</given-names></name><name name-style="western"><surname>Xue</surname><given-names>WQ</given-names></name></person-group> (<year>2006</year>)<article-title>, Studies on fauna of Fanniidae in Dongbei region of China.</article-title><source>Chinese Journal of Pest Control</source><volume>22</volume> (<issue>8</issue>):<fpage>554</fpage>-<lpage>557</lpage>.</mixed-citation></ref></ref-list></tp:taxon-treatment>
