# Supplementary material for: Taxonomic review of the postica-group of Fannia Robineau-Desvoidy (Diptera, Fanniidae) from China, with the description of one new species
Source: Zookeys. 2011 Jun 24;(112):1–19. doi: 10.3897/zookeys.112.947 (PMC3187644; doi:10.3897/zookeys.112.947)
Supplement: XML Treatment for Fannia stigi [file zookeys.112.947-treatment10.xml]

<!DOCTYPE tp:taxon-treatment
  PUBLIC "-//TaxonX//DTD Taxonomic Treatment Publishing DTD v0 20100105//EN" "tax-treatment-NSO.dtd">
<tp:taxon-treatment xmlns:tp="http://www.plazi.org/taxpub"><tp:treatment-meta><mixed-citation publication-type="journal"><person-group><name><surname>Wang</surname><given-names>Ming-fu</given-names></name><name><surname>Li</surname><given-names>Kai</given-names></name><name><surname>Zhang</surname><given-names>Dong</given-names></name></person-group><article-title>Taxonomic review of the <italic>postica</italic>-group of <italic>Fannia</italic> Robineau-Desvoidy (Diptera, Fanniidae) from China, with the description of one new species</article-title><source>Zookeys</source><day>24</day><month>6</month><year>2011</year><volume>2011</volume><issue>112</issue><fpage>1</fpage><lpage>19</lpage><pub-id pub-id-type="doi">10.3897/zookeys.112.947</pub-id></mixed-citation></tp:treatment-meta><tp:nomenclature><tp:taxon-name>
                            <tp:taxon-name-part taxon-name-part-type="genus">Fannia</tp:taxon-name-part>
                            <tp:taxon-name-part taxon-name-part-type="species">stigi</tp:taxon-name-part>
                            <object-id xmlns:xlink="http://www.w3.org/1999/xlink" xlink:type="simple">http://species-id.net/wiki/Fannia_stigi</object-id>
                        </tp:taxon-name><tp:taxon-authority>Rognes, 1982</tp:taxon-authority><xref ref-type="fig" rid="F8">Figs 22–24</xref><tp:nomenclature-citation-list><tp:nomenclature-citation><tp:taxon-name>Fannia stigi</tp:taxon-name><comment>Rognes, 1982: 325–329.</comment></tp:nomenclature-citation><tp:nomenclature-citation><tp:taxon-name>Fannia tigripeda</tp:taxon-name><comment>Xue, Wang and Li 2001: 225–226; <xref ref-type="bibr" rid="B21">Wang and Xue 2002</xref>: 57; <xref ref-type="bibr" rid="B17">Su and Wang 2004</xref>: 112. syn. nov.</comment></tp:nomenclature-citation></tp:nomenclature-citation-list></tp:nomenclature><tp:treatment-sec sec-type="Description"><title>Description.</title><p>MALE. Body length 4.5–5.0 mm. Eye bare, facets slightly enlarged on anterior margin in upper part; fronto-orbital plate with dark cupreous pruinosity; the <!--PageBreak-->median part of frons about 2.5 as wide as anterior ocellus, slightly narrower than postpedicel, frontal vitta black, linear at middle, frontal setae 8 or 9, nearly reaching ocellar triangle; parafacial with silvery-grey pruinosity, slightly narrower than 1/3 of postpedicel width at middle; antenna black, postpedicel about 2.5 times as long as wide, arista distinctly swollen at base, the longest hairs slightly shorter than aristal base; gena and genal dilation with black hairs; genal height about 1/10 of eye height; proboscis short, labella large, the length of prementum 2.5 times as long as its width, palpus black, slightly longer than prementum. Thorax ground-colour black, with thin grey pruinosity, slightly shining, scutum without distinct stripe; presutural <italic>acr</italic> biserial, only prescutellar pairs slightly stout, the distance between two <italic>acr</italic> rows slightly narrower than the distance between <italic>acr</italic> row and <italic>dc</italic> row, <italic>dc</italic> 2+3, <italic>ia</italic> 0+2, <italic>pra</italic> 2, the anterior one about 1/2 the length of posterior notopleural seta, notopleuron without setulae; basisternum, proepisternum, anepimeron, meron and katepimeron bare; katepisternal setae 1:1; spiracles brownish; calypters brownish, lower one not projecting beyond upper one. Wing brownish; tegula black, basicosta brown, costal spine inconspicuous; vein Sc curved bow-like; node of Rs bare on ventral and dorsal surfaces; vein R4+5 straight, veins R4+5 and M parallel to each other distally; crossveins without obvious cloud; haltere dark brown. Legs entirely black; fore tibia without median <italic>p</italic>; mid femur concave at apex on ventral surface, with comb-like <italic>av</italic> row, becoming shorter towards apex, <italic>pv</italic> row distinct in basal 2/3, 1 short and erect <italic>pv</italic> row in subapical part, with 1 complete <italic>p</italic> row, among which subapical 2 stout, mid tibia distinctly swollen in distal half, with 1 <italic>ad</italic> and 1 <italic>pd</italic> in submedian part, with numerous hairs on ventral surface, the longest ones slightly longer than mid tibia width, mid first tarsomere with tooth-like basal process on ventral surface; hind coxa bare on posterior surface, hind femur with 1 short subapical <italic>av</italic>, 4 or 5 long <italic>pv</italic> in distal 1/3, hind tibia with 1 <italic>av</italic>, 1 <italic>ad</italic> and 1 <italic>d</italic> in submedian part. Abdomen long, depressed and flattened, ground-colour black, with brownish-grey pollinosity; syntergite 1+2 to tergite 5 each with a black stripe on middle; sternite 1 with short setae on each lateral margin.<!--PageBreak-->
                        </p></tp:treatment-sec><tp:treatment-sec sec-type="Remarks"><title>Remarks.</title><p><xref ref-type="bibr" rid="B13">Rognes (1982)</xref> described <italic><tp:taxon-name>Fannia stigi</tp:taxon-name></italic> as new to science from Norway and Sweden, and also provided detailed description and high-quality illustrations. When re-examined the holotype of <italic><tp:taxon-name>Fannia tigripeda</tp:taxon-name></italic>, we found its morphological characters, especially the male terminalia, is similar with <italic><tp:taxon-name>Fannia stigi</tp:taxon-name></italic>. Whereas, we have not studied the types of <italic><tp:taxon-name>Fannia stigi</tp:taxon-name></italic>, but it is clear from Rognes’s notes and figures on <italic>stigi</italic> that our <italic>tigripeda</italic> is actually his <italic>stigi</italic>. An anonymous reviewer also pointed out the possible synonymy of <italic><tp:taxon-name>Fannia stigi</tp:taxon-name></italic> and <italic><tp:taxon-name>Fannia tigripeda</tp:taxon-name></italic>. We confident that <italic><tp:taxon-name>Fannia tigripeda</tp:taxon-name></italic> is a new junior synonym for <italic><tp:taxon-name>Fannia stigi</tp:taxon-name></italic>.
                        </p></tp:treatment-sec><tp:treatment-sec sec-type="Material examined"><title>Material examined.</title><p>1 ♂: China: Jilin, Mt. Changbai, <named-content xmlns:xlink="http://www.w3.org/1999/xlink" content-type="dwc:verbatimCoordinates" xlink:type="simple">42°19'48"N, 127°16'12"E</named-content>, 1700m, 28.VI.1997, Coll. W.Q. Xue (holotype of <italic><tp:taxon-name>Fannia tigripeda</tp:taxon-name></italic>). Shanxi: 1 ♂, Ningwu, <named-content xmlns:xlink="http://www.w3.org/1999/xlink" content-type="dwc:verbatimCoordinates" xlink:type="simple">38°43'48"N, 111°55'48"E</named-content>, 07.VI.1982, Coll. M.F. Wang.
                        </p></tp:treatment-sec><tp:treatment-sec sec-type="Distribution"><title>Distribution.</title><p>China (Shanxi, Jilin), Norway, Sweden.</p></tp:treatment-sec><tp:treatment-sec><!--Section generated to contain objects referenced in tp:taxon-treatment.--><fig id="F8" position="float" orientation="portrait"><label>Figures 22–24.</label><caption><p><italic><tp:taxon-name>Fannia stigi</tp:taxon-name></italic> Rognes, 1982 (Holotype of <italic><tp:taxon-name>Fannia tigripeda</tp:taxon-name></italic> Xue, Wang &amp; Li, 2001) (male) <bold>22</bold> terminalia, ventral view <bold>23</bold> terminalia, lateral view <bold>24</bold> sternite 5.</p></caption><graphic xmlns:xlink="http://www.w3.org/1999/xlink" xlink:href="ZooKeys-112-001-g008.jpg" position="float" orientation="portrait" xlink:type="simple"/></fig></tp:treatment-sec><ref-list><ref id="B21"><mixed-citation xmlns:xlink="http://www.w3.org/1999/xlink" xlink:type="simple"><person-group><name name-style="western"><surname>Wang</surname><given-names>MF</given-names></name><name name-style="western"><surname>Xue</surname><given-names>WQ</given-names></name></person-group> (<year>2002</year>)<article-title> Taxonomic study on Fanniidae of China (Diptera: Cyclorrhapha).</article-title> In: <person-group><name name-style="western"><surname>Li</surname><given-names>DM</given-names></name><name name-style="western"><surname>Kang</surname><given-names>L</given-names></name><name name-style="western"><surname>Wu</surname><given-names>JW</given-names></name></person-group> (<role>Eds</role>) <source>Innovation and Development in Entomology.</source><publisher-name>Science and Technology Press of China</publisher-name>, <publisher-loc>Beijing</publisher-loc>, <fpage>54</fpage>–<lpage>59</lpage>.</mixed-citation></ref><ref id="B17"><mixed-citation xmlns:xlink="http://www.w3.org/1999/xlink" xlink:type="simple"><person-group><name name-style="western"><surname>Su</surname><given-names>LX</given-names></name><name name-style="western"><surname>Wang</surname><given-names>MF</given-names></name></person-group> (<year>2004</year>)<article-title> Studies on classification of the genus <italic>Fannia</italic> in China (Diptera: Fanniidae).</article-title><source>Chinese Journal of Vector Biology and Control</source><volume>15</volume> (<issue>2</issue>):<fpage>110</fpage>-<lpage>112</lpage>.</mixed-citation></ref><ref id="B13"><mixed-citation xmlns:xlink="http://www.w3.org/1999/xlink" xlink:type="simple"><person-group><name name-style="western"><surname>Rognes</surname><given-names>K</given-names></name></person-group> (<year>1982</year>)<article-title> <italic>Fannia stigi</italic> n. sp. from Scandinavia (Diprera: Fanniidae).</article-title><source>Entomologica Scandinavica</source><volume>13</volume>:<fpage>325</fpage>-<lpage>330</lpage>.</mixed-citation></ref></ref-list></tp:taxon-treatment>
